# Supplementary material for: Review of Canadian species of the genus Mocyta Mulsant & Rey (Coleoptera, Staphylinidae, Aleocharinae), with the description of a new species and a new synonymy
Source: Zookeys. 2015 Mar 16;(487):111–39. doi: 10.3897/zookeys.487.9151 (PMC4366688; doi:10.3897/zookeys.487.9151)
Supplement: XML Treatment for Mocyta [file zookeys.487.9151-treatment1.xml]

<!DOCTYPE tp:taxon-treatment
  PUBLIC "-//TaxonX//DTD Taxonomic Treatment Publishing DTD v0 20100105//EN" "tax-treatment-NSO.dtd">
<tp:taxon-treatment xmlns:tp="http://www.plazi.org/taxpub"><tp:treatment-meta><kwd-group><label>Taxon classification</label><kwd><named-content content-type="kingdom">Animalia</named-content></kwd><kwd><named-content content-type="order">Coleoptera</named-content></kwd><kwd><named-content content-type="family">Staphylinidae</named-content></kwd></kwd-group><mixed-citation publication-type="journal"><person-group><name><surname>Klimaszewski</surname><given-names>Jan</given-names></name><name><surname>Webster</surname><given-names>Reginald P.</given-names></name><name><surname>Bourdon</surname><given-names>Caroline</given-names></name><name><surname>Pelletier</surname><given-names>Georges</given-names></name><name><surname>Godin</surname><given-names>Benoit</given-names></name><name><surname>Langor</surname><given-names>David W.</given-names></name></person-group><article-title>Review of Canadian species of the genus <italic><tp:taxon-name><tp:taxon-name-part taxon-name-part-type="genus">Mocyta</tp:taxon-name-part></tp:taxon-name></italic> Mulsant &amp; Rey (<tp:taxon-name><tp:taxon-name-part taxon-name-part-type="order">Coleoptera</tp:taxon-name-part></tp:taxon-name>, <tp:taxon-name><tp:taxon-name-part taxon-name-part-type="family">Staphylinidae</tp:taxon-name-part></tp:taxon-name>, <tp:taxon-name><tp:taxon-name-part taxon-name-part-type="subfamily">Aleocharinae</tp:taxon-name-part></tp:taxon-name>), with the description of a new species and a new synonymy</article-title><source>Zookeys</source><day>16</day><month>3</month><year>2015</year><volume>2015</volume><issue>487</issue><fpage>111</fpage><lpage>139</lpage><pub-id pub-id-type="doi">10.3897/zookeys.487.9151</pub-id></mixed-citation></tp:treatment-meta><tp:nomenclature><tp:taxon-name>
                            <tp:taxon-name-part taxon-name-part-type="genus">Mocyta</tp:taxon-name-part>
                        </tp:taxon-name><tp:taxon-authority>Mulsant &amp; Rey, 1874</tp:taxon-authority><tp:nomenclature-citation-list><tp:nomenclature-citation><tp:taxon-name>
                            <tp:taxon-name-part taxon-name-part-type="genus">Mocyta</tp:taxon-name-part>
                        </tp:taxon-name><comment>For synonymy, see <xref ref-type="bibr" rid="B12">Gusarov 2003</xref>, <xref ref-type="bibr" rid="B21">Lohse et al. 1990</xref>, <xref ref-type="bibr" rid="B34">Smetana 2004</xref></comment></tp:nomenclature-citation></tp:nomenclature-citation-list></tp:nomenclature><tp:treatment-sec sec-type="Diagnosis"><title>Diagnosis.</title><p><italic><tp:taxon-name><tp:taxon-name-part taxon-name-part-type="genus">Mocyta</tp:taxon-name-part></tp:taxon-name></italic> may be distinguished from the other genera of Canadian <tp:taxon-name><tp:taxon-name-part taxon-name-part-type="subfamily">Aleocharinae</tp:taxon-name-part></tp:taxon-name> except for <italic><tp:taxon-name><tp:taxon-name-part taxon-name-part-type="genus">Acrotona</tp:taxon-name-part></tp:taxon-name></italic> Thomson and <italic><tp:taxon-name><tp:taxon-name-part taxon-name-part-type="genus">Strigota</tp:taxon-name-part></tp:taxon-name></italic> Casey, by having the pronotal hypomeron not visible in lateral view. From <italic><tp:taxon-name><tp:taxon-name-part taxon-name-part-type="genus">Acrotona</tp:taxon-name-part></tp:taxon-name></italic> and <italic><tp:taxon-name><tp:taxon-name-part taxon-name-part-type="genus">Strigota</tp:taxon-name-part></tp:taxon-name></italic>, as well as other aleocharine genera, it may be distinguished by the following combination of characters: antennae very thin and pale, in most specimens contrasting with body colour (Figs <xref ref-type="fig" rid="F3">3a</xref>–<xref ref-type="fig" rid="F8">7a</xref>); pronotum glossy, moderately convex, broad and shield-shaped, widest at or near middle, with pubescence directed posteriad in midline or entire central section of disc (Fig. <xref ref-type="fig" rid="F6">6a</xref>) and posterolaterad at sides, pronotum is at least as broad as the base of the elytra but in most specimens broader (Figs <xref ref-type="fig" rid="F3">3a</xref>–<xref ref-type="fig" rid="F8">7a</xref>); median lobe of aedeagus of a simple form, tubus <italic>ca.</italic> half length of median lobe, narrowly tapering and rounded apically in dorsal view (Figs <xref ref-type="fig" rid="F3">3d</xref>, <xref ref-type="fig" rid="F4">4c</xref>, <xref ref-type="fig" rid="F5">5c</xref>) and straight and narrow apically in lateral view (Figs <xref ref-type="fig" rid="F3">3b, c</xref>, <xref ref-type="fig" rid="F4">4b</xref>, <xref ref-type="fig" rid="F5">5b</xref>, <xref ref-type="fig" rid="F6">6b</xref>), internal sac structures inconspicuous, usually elongate and not strongly pronounced (Figs <xref ref-type="fig" rid="F3">3b–d</xref>, <xref ref-type="fig" rid="F4">4b, c</xref>, <xref ref-type="fig" rid="F6">6b</xref>); male tergite VIII truncate apically and without teeth and other secondary sexual characters (Figs <xref ref-type="fig" rid="F3">3e</xref>, <xref ref-type="fig" rid="F4">4d</xref>, <xref ref-type="fig" rid="F5">5i</xref>, <xref ref-type="fig" rid="F6">6c</xref>), sternite VIII with longer macrosetae than those of females (Figs <xref ref-type="fig" rid="F3">3f</xref>, <xref ref-type="fig" rid="F4">4e</xref>, <xref ref-type="fig" rid="F6">6d</xref>); spermatheca with capsule hemispherical, or elongate and sac-shaped with usually small apical invagination and short neck, stem thin and regularly or irregularly coiled posteriorly (Figs <xref ref-type="fig" rid="F3">3g, h</xref>, <xref ref-type="fig" rid="F4">4f</xref>, <xref ref-type="fig" rid="F5">5d–h</xref>, <xref ref-type="fig" rid="F6">6e–g</xref>).</p><p>The shape of the spermatheca in <!--PageBreak--><italic><tp:taxon-name><tp:taxon-name-part taxon-name-part-type="genus">Acrotona</tp:taxon-name-part></tp:taxon-name></italic> is different, with a capsule more or less spherical and extended to a broad and long neck, often pitcher-shaped, and a stem that is broader than that in <italic><tp:taxon-name><tp:taxon-name-part taxon-name-part-type="genus">Mocyta</tp:taxon-name-part></tp:taxon-name></italic>, regularly coiled posteriorly and often with a swelled apex (Fig. <xref ref-type="fig" rid="F2">2f</xref>). <italic><tp:taxon-name><tp:taxon-name-part taxon-name-part-type="genus">Strigota</tp:taxon-name-part></tp:taxon-name></italic> may be easily distinguished from <italic><tp:taxon-name><tp:taxon-name-part taxon-name-part-type="genus">Mocyta</tp:taxon-name-part></tp:taxon-name></italic> and <italic><tp:taxon-name><tp:taxon-name-part taxon-name-part-type="genus">Acrotona</tp:taxon-name-part></tp:taxon-name></italic> by the basal line of the abdominal tergum VIII laterally joining the base of the tergum in both sexes (Figs <xref ref-type="fig" rid="F1">1d, g</xref>), while in other athetines the basal line is separated from the tergite base (Figs <xref ref-type="fig" rid="F3">3e, i</xref>). For illustrations, see also <xref ref-type="bibr" rid="B12">Gusarov (2003)</xref>.</p></tp:treatment-sec><tp:treatment-sec sec-type="Key to Canadian species of the genus Mocyta"><title>Key to Canadian species of the genus <italic><tp:taxon-name><tp:taxon-name-part taxon-name-part-type="genus">Mocyta</tp:taxon-name-part></tp:taxon-name></italic></title><table-wrap content-type="key" position="anchor" orientation="portrait"><table rules="all"><tbody><tr><td rowspan="1" colspan="1">1</td><td rowspan="1" colspan="1">Body bicoloured, head and at least posterior part of abdomen brown to almost black, and remainder of the body reddish to yellowish-brown, pronotum in most specimens paler than the rest of the body, in some specimens elytra mottled with small and irregular in shape darker spots (Figs <xref ref-type="fig" rid="F6">6a</xref>, <xref ref-type="fig" rid="F8">7a</xref>); genital structures as illustrated (Figs <xref ref-type="fig" rid="F6">6b, e–g</xref>, <xref ref-type="fig" rid="F8">7b–e</xref>)</td><td rowspan="1" colspan="1"><bold>2</bold></td></tr><tr><td rowspan="1" colspan="1">–</td><td rowspan="1" colspan="1">Body uniformly brown to black except for paler appendages in most specimens</td><td rowspan="1" colspan="1"><bold>3</bold></td></tr><tr><td rowspan="1" colspan="1">2</td><td rowspan="1" colspan="1">Pronotum approximately as broad as elytra (Fig. <xref ref-type="fig" rid="F6">6a</xref>); antennal articles V-X subquadrate (Fig. <xref ref-type="fig" rid="F6">6a</xref>); median lobe of aedeagus with tubus arcuate and apex pointing ventrally in lateral view (Fig. <xref ref-type="fig" rid="F6">6b</xref>); spermatheca with capsule sac-shaped and sinuate stem irregularly coiled posteriorly (Figs <xref ref-type="fig" rid="F6">6e–g</xref>); eastern Canada</td><td rowspan="1" colspan="1"><bold><italic><tp:taxon-name><tp:taxon-name-part taxon-name-part-type="genus">Mocyta</tp:taxon-name-part> <tp:taxon-name-part taxon-name-part-type="species">luteola</tp:taxon-name-part></tp:taxon-name></italic> (Erichson)</bold></td></tr><tr><td rowspan="1" colspan="1">–</td><td rowspan="1" colspan="1">Pronotum much broader than elytra (Fig. <xref ref-type="fig" rid="F8">7a</xref>); antennal articles V-X in most specimens slightly elongate; median lobe of aedeagus with tubus straight and apex in horizontal position in lateral view; spermatheca with capsule club-shaped and straight stem coiled posteriorly (Figs <xref ref-type="fig" rid="F8">7b, e</xref>); eastern Canada</td><td rowspan="1" colspan="1"><bold><italic><tp:taxon-name><tp:taxon-name-part taxon-name-part-type="genus">Mocyta</tp:taxon-name-part> <tp:taxon-name-part taxon-name-part-type="species">discreta</tp:taxon-name-part></tp:taxon-name></italic> (Casey)</bold></td></tr><tr><td rowspan="1" colspan="1">3</td><td rowspan="1" colspan="1">Elytra distinctly longer than pronotum (Figs <xref ref-type="fig" rid="F3">3a</xref>, <xref ref-type="fig" rid="F5">5a</xref>)</td><td rowspan="1" colspan="1">4</td></tr><tr><td rowspan="1" colspan="1">–</td><td rowspan="1" colspan="1">Elytra as long as or slightly shorter than pronotum (Figs <xref ref-type="fig" rid="F4">4a</xref>, <xref ref-type="fig" rid="F9">8a, e</xref>)</td><td rowspan="1" colspan="1">5</td></tr><tr><td rowspan="1" colspan="1">4</td><td rowspan="1" colspan="1">Pronotum approximately rectangular in shape, gradually narrowed in apical third of its length (Fig. <xref ref-type="fig" rid="F5">5a</xref>); spermathecal capsule pear-shaped, rounded apically and gradually narrowed posteriorly, apical invagination small and shallow, stem thin and irregularly twisted posteriorly (Figs <xref ref-type="fig" rid="F5">5d–h</xref>); only females are present in North America; adventive species broadly distributed across North America and transcontinental in Canada</td><td rowspan="1" colspan="1"><bold><italic><tp:taxon-name><tp:taxon-name-part taxon-name-part-type="genus">Mocyta</tp:taxon-name-part> <tp:taxon-name-part taxon-name-part-type="species">fungi</tp:taxon-name-part></tp:taxon-name></italic> (Gravenhorst)</bold></td></tr><tr><td rowspan="1" colspan="1">–</td><td rowspan="1" colspan="1">Pronotum approximately trapezoidal in shape, strongly narrowed apically from basal third of its length (Fig. <xref ref-type="fig" rid="F3">3a</xref>); spermathecal capsule narrowly elongate and sac-shaped, apical invagination small and shallow; stem sinuate and irregularly twisted or coiled posteriorly (Figs <xref ref-type="fig" rid="F3">3g, h</xref>); median lobe of aedeagus with tubus straight in lateral view (Figs <xref ref-type="fig" rid="F3">3b, c</xref>); holarctic species known from northwestern Canada and Alaska</td><td rowspan="1" colspan="1"><bold><italic><tp:taxon-name><tp:taxon-name-part taxon-name-part-type="genus">Mocyta</tp:taxon-name-part> <tp:taxon-name-part taxon-name-part-type="species">amblystegii</tp:taxon-name-part></tp:taxon-name></italic> (Brundin)</bold></td></tr><tr><td rowspan="1" colspan="1">5</td><td rowspan="1" colspan="1">Pronotum as broad as elytra (Fig. <xref ref-type="fig" rid="F4">4a</xref>); spermatheca with capsule pitcher-shaped and flat apically with elongate apical invagination, stem broadly coiled posteriorly (Fig. <xref ref-type="fig" rid="F4">4f</xref>); median lobe of aedeagus with tubus straight in lateral view (Fig. <xref ref-type="fig" rid="F4">4b</xref>); transcontinental in Canada and reported from Alaska, Oregon, California and Nevada</td><td rowspan="1" colspan="1"><bold><italic><tp:taxon-name><tp:taxon-name-part taxon-name-part-type="genus">Mocyta</tp:taxon-name-part> <tp:taxon-name-part taxon-name-part-type="species">breviuscula</tp:taxon-name-part></tp:taxon-name></italic> (Mäklin)</bold></td></tr><tr><td rowspan="1" colspan="1"><!--PageBreak-->–</td><td rowspan="1" colspan="1">Pronotum in many specimens broader than elytra (Fig. <xref ref-type="fig" rid="F9">8e</xref>); spermatheca with capsule pear-shaped with short apical invagination, stem broadly irregularly coiled posteriorly (Fig. <xref ref-type="fig" rid="F9">8f</xref>); median lobe of aedeagus with tubus straight and apex in horizontal position in lateral view (Fig. <xref ref-type="fig" rid="F9">8b</xref>); known from sphagnum in black spruce and cedar forests and swamps; distributed in eastern Canada</td><td rowspan="1" colspan="1"><bold><italic><tp:taxon-name><tp:taxon-name-part taxon-name-part-type="genus">Mocyta</tp:taxon-name-part> <tp:taxon-name-part taxon-name-part-type="species">sphagnorum</tp:taxon-name-part></tp:taxon-name></italic> Klimaszewski &amp; Webster, sp. n.</bold></td></tr></tbody></table></table-wrap></tp:treatment-sec><tp:treatment-sec><!--Section generated to contain objects referenced in tp:taxon-treatment.--><fig id="F3" position="float" orientation="portrait"><label>Figures 3a–j.</label><caption><p><italic><tp:taxon-name><tp:taxon-name-part taxon-name-part-type="genus">Mocyta</tp:taxon-name-part> <tp:taxon-name-part taxon-name-part-type="species">amblystegii</tp:taxon-name-part></tp:taxon-name></italic> (Casey): <bold>3a</bold> habitus in dorsal view <bold>3b, c</bold> median lobe of aedeagus in lateral view <bold>3d</bold> median lobe of aedeagus in dorsal view <bold>3e</bold> male tergite VIII <bold>3f</bold> male sternite VIII <bold>3g–h</bold> spermatheca <bold>3i</bold> female tergite VIII <bold>3j</bold> female sternite VIII. Scale bar for habitus = 1 mm, and the remaining scale bars = 0.2 mm.</p></caption><graphic xmlns:xlink="http://www.w3.org/1999/xlink" xlink:href="zookeys-487-111-g003.jpg" position="float" orientation="portrait" xlink:type="simple" id="oo_39890.jpg"/></fig><fig id="F8" position="float" orientation="portrait"><label>Figures 7a–g.</label><caption><p><italic><tp:taxon-name><tp:taxon-name-part taxon-name-part-type="genus">Mocyta</tp:taxon-name-part> <tp:taxon-name-part taxon-name-part-type="species">discreta</tp:taxon-name-part></tp:taxon-name></italic> (Casey): <bold>7a</bold> habitus in dorsal view <bold>7b</bold> median lobe of aedeagus in lateral view <bold>7c</bold> male tergite VIII <bold>7d</bold> male sternite VIII <bold>7e</bold> spermatheca <bold>7f</bold> female tergite VIII <bold>7g</bold> female sternite VIII. Scale bar for habitus = 1 mm, and the remaining scale bars = 0.2 mm.</p></caption><graphic xmlns:xlink="http://www.w3.org/1999/xlink" xlink:href="zookeys-487-111-g008.jpg" position="float" orientation="portrait" xlink:type="simple" id="oo_39895.jpg"/></fig><fig id="F6" position="float" orientation="portrait"><label>Figures 6a–i.</label><caption><p><italic><tp:taxon-name><tp:taxon-name-part taxon-name-part-type="genus">Mocyta</tp:taxon-name-part> <tp:taxon-name-part taxon-name-part-type="species">luteola</tp:taxon-name-part></tp:taxon-name></italic> (Erichson): <bold>6a</bold> habitus in dorsal view <bold>6b</bold> median lobe of aedeagus in lateral view <bold>6c</bold> male tergite VIII <bold>6d</bold> male sternite VIII <bold>6e–g</bold> spermatheca <bold>6h</bold> female tergite VIII <bold>6i</bold> female sternite VIII. Scale bar for habitus = 1 mm, and the remaining scale bars = 0.2 mm.</p></caption><graphic xmlns:xlink="http://www.w3.org/1999/xlink" xlink:href="zookeys-487-111-g006.jpg" position="float" orientation="portrait" xlink:type="simple" id="oo_39893.jpg"/></fig><fig id="F4" position="float" orientation="portrait"><label>Figures 4a–h.</label><caption><p><italic><tp:taxon-name><tp:taxon-name-part taxon-name-part-type="genus">Mocyta</tp:taxon-name-part> <tp:taxon-name-part taxon-name-part-type="species">breviuscula</tp:taxon-name-part></tp:taxon-name></italic> (Brundin): <bold>4a</bold> habitus in dorsal view <bold>4b</bold> median lobe of aedeagus in lateral view <bold>4c</bold> median lobe of aedeagus in dorsal view <bold>4d</bold> male tergite VIII <bold>4e</bold> male sternite VIII <bold>4f</bold> spermatheca in lateral view <bold>4g</bold> female tergite VIII <bold>4h</bold> female sternite VIII. Scale bar for habitus = 1 mm, and the remaining scale bars = 0.2 mm.</p></caption><graphic xmlns:xlink="http://www.w3.org/1999/xlink" xlink:href="zookeys-487-111-g004.jpg" position="float" orientation="portrait" xlink:type="simple" id="oo_39891.jpg"/></fig><fig id="F5" position="float" orientation="portrait"><label>Figures 5a–j.</label><caption><p><italic><tp:taxon-name><tp:taxon-name-part taxon-name-part-type="genus">Mocyta</tp:taxon-name-part> <tp:taxon-name-part taxon-name-part-type="species">fungi</tp:taxon-name-part></tp:taxon-name></italic> (Gravenhorst): <bold>5a</bold> habitus in dorsal view <bold>5b</bold> median lobe of aedeagus in lateral view <bold>5c</bold> median lobe of aedeagus in ventral view <bold>5d–h</bold> spermatheca <bold>5i</bold> female tergite VIII <bold>5j</bold> female sternite VIII. Scale bar for habitus = 1 mm, and the remaining scale bars = 0.2 mm.</p></caption><graphic xmlns:xlink="http://www.w3.org/1999/xlink" xlink:href="zookeys-487-111-g005.jpg" position="float" orientation="portrait" xlink:type="simple" id="oo_39892.jpg"/></fig><fig id="F2" position="float" orientation="portrait"><label>Figures 2a–h.</label><caption><p><italic><tp:taxon-name><tp:taxon-name-part taxon-name-part-type="genus">Acrotona</tp:taxon-name-part> <tp:taxon-name-part taxon-name-part-type="species">subpygmaea</tp:taxon-name-part></tp:taxon-name></italic> (Bernhauer): <bold>2a</bold> habitus in dorsal view <bold>2b</bold> median lobe of aedeagus in lateral view <bold>2c</bold> median lobe of aedeagus in dorsal view <bold>2d</bold> male tergite VIII <bold>2e</bold> male sternite VIII <bold>2f</bold> spermatheca <bold>2g</bold> female tergite VIII <bold>2h</bold> female sternite VIII. Scale bar for habitus = 1 mm, and the remaining scale bars = 0.2 mm.</p></caption><graphic xmlns:xlink="http://www.w3.org/1999/xlink" xlink:href="zookeys-487-111-g002.jpg" position="float" orientation="portrait" xlink:type="simple" id="oo_39889.jpg"/></fig><fig id="F1" position="float" orientation="portrait"><label>Figures 1a–h.</label><caption><p><italic><tp:taxon-name><tp:taxon-name-part taxon-name-part-type="genus">Strigota</tp:taxon-name-part> <tp:taxon-name-part taxon-name-part-type="species">ambigua</tp:taxon-name-part></tp:taxon-name></italic> (Erichson): <bold>1a</bold> habitus in dorsal view <bold>1b</bold> median lobe of aedeagus in lateral view <bold>1c</bold> median lobe of aedeagus in ventral view <bold>1d</bold> male tergite VIII <bold>1e</bold> male sternite VIII <bold>1f</bold> spermatheca <bold>1g</bold> female tergite VIII <bold>1h</bold> female sternite VIII. Figures 1b–h after <xref ref-type="bibr" rid="B12">Gusarov 2003</xref>, slightly modified. Scale bar for habitus = 1 mm, and the remaining scale bars = 0.2 mm.</p></caption><graphic xmlns:xlink="http://www.w3.org/1999/xlink" xlink:href="zookeys-487-111-g001.jpg" position="float" orientation="portrait" xlink:type="simple" id="oo_39888.jpg"/></fig><fig id="F9" position="float" orientation="portrait"><label>Figures 8a–h.</label><caption><p><italic><tp:taxon-name><tp:taxon-name-part taxon-name-part-type="genus">Mocyta</tp:taxon-name-part> <tp:taxon-name-part taxon-name-part-type="species">sphagnorum</tp:taxon-name-part></tp:taxon-name></italic> sp. n.: <bold>8a</bold> male habitus in dorsal view <bold>8b</bold> median lobe of aedeagus in lateral view <bold>8c</bold> male tergite VIII <bold>8d</bold> male sternite VIII <bold>8e</bold> female habitus in dorsal view <bold>8f</bold> spermatheca <bold>8g</bold> female tergite VIII <bold>8h</bold> female sternite VIII. Scale bar for habitus = 1 mm, and the remaining scale bars = 0.2 mm.</p></caption><graphic xmlns:xlink="http://www.w3.org/1999/xlink" xlink:href="zookeys-487-111-g009.jpg" position="float" orientation="portrait" xlink:type="simple" id="oo_39896.jpg"/></fig></tp:treatment-sec><ref-list><ref id="B12"><mixed-citation xmlns:xlink="http://www.w3.org/1999/xlink" xlink:type="simple"><person-group><name name-style="western"><surname>Gusarov</surname><given-names>VI</given-names></name></person-group> (<year>2003</year>) <article-title>Revision of some types of North American aleocharines (<tp:taxon-name><tp:taxon-name-part taxon-name-part-type="order">Coleoptera</tp:taxon-name-part></tp:taxon-name>: <tp:taxon-name><tp:taxon-name-part taxon-name-part-type="family">Staphylinidae</tp:taxon-name-part></tp:taxon-name>: <tp:taxon-name><tp:taxon-name-part taxon-name-part-type="subfamily">Aleocharinae</tp:taxon-name-part></tp:taxon-name>), with synonymic notes.</article-title><source>Zootaxa</source><volume>353</volume>: <fpage>1</fpage>–<lpage>134</lpage>.</mixed-citation></ref><ref id="B21"><mixed-citation xmlns:xlink="http://www.w3.org/1999/xlink" xlink:type="simple"><person-group><name name-style="western"><surname>Lohse</surname><given-names>GA</given-names></name><name name-style="western"><surname>Klimaszewski</surname><given-names>J</given-names></name><name name-style="western"><surname>Smetana</surname><given-names>A</given-names></name></person-group> (<year>1990</year>) <article-title>Revision of arctic <tp:taxon-name><tp:taxon-name-part taxon-name-part-type="subfamily">Aleocharinae</tp:taxon-name-part></tp:taxon-name> of North America (<tp:taxon-name><tp:taxon-name-part taxon-name-part-type="order">Coleoptera</tp:taxon-name-part></tp:taxon-name>: <tp:taxon-name><tp:taxon-name-part taxon-name-part-type="family">Staphylinidae</tp:taxon-name-part></tp:taxon-name>).</article-title><source>The Coleopterists Bulletin</source><volume>44</volume>: <fpage>121</fpage>–<lpage>202</lpage>.</mixed-citation></ref><ref id="B34"><mixed-citation xmlns:xlink="http://www.w3.org/1999/xlink" xlink:type="simple"><person-group><name name-style="western"><surname>Smetana</surname><given-names>A</given-names></name></person-group> (<year>2004</year>) <article-title>Subfamily <tp:taxon-name><tp:taxon-name-part taxon-name-part-type="subfamily">Aleocharinae</tp:taxon-name-part></tp:taxon-name> Fleming, 1921.</article-title> In: <person-group><name name-style="western"><surname>Löbl</surname><given-names>I</given-names></name><name name-style="western"><surname>Smetana</surname><given-names>A</given-names></name></person-group> (<role>Eds</role>) <source>Catalogue of Palaearctic <tp:taxon-name><tp:taxon-name-part taxon-name-part-type="order">Coleoptera</tp:taxon-name-part></tp:taxon-name></source>, <source>Vol. 2</source>. <publisher-name>Apollo Books</publisher-name>, <publisher-loc>Stenstrup</publisher-loc>, <fpage>353</fpage>–<lpage>494</lpage>.</mixed-citation></ref></ref-list></tp:taxon-treatment>
