# Supplementary material for: Review of Canadian species of the genus Mocyta Mulsant & Rey (Coleoptera, Staphylinidae, Aleocharinae), with the description of a new species and a new synonymy
Source: Zookeys. 2015 Mar 16;(487):111–39. doi: 10.3897/zookeys.487.9151 (PMC4366688; doi:10.3897/zookeys.487.9151)
Supplement: XML Treatment for Mocyta amblystegii [file zookeys.487.9151-treatment2.xml]

<!DOCTYPE tp:taxon-treatment
  PUBLIC "-//TaxonX//DTD Taxonomic Treatment Publishing DTD v0 20100105//EN" "tax-treatment-NSO.dtd">
<tp:taxon-treatment xmlns:tp="http://www.plazi.org/taxpub"><tp:treatment-meta><kwd-group><label>Taxon classification</label><kwd><named-content content-type="kingdom">Animalia</named-content></kwd><kwd><named-content content-type="order">Coleoptera</named-content></kwd><kwd><named-content content-type="family">Staphylinidae</named-content></kwd></kwd-group><mixed-citation publication-type="journal"><person-group><name><surname>Klimaszewski</surname><given-names>Jan</given-names></name><name><surname>Webster</surname><given-names>Reginald P.</given-names></name><name><surname>Bourdon</surname><given-names>Caroline</given-names></name><name><surname>Pelletier</surname><given-names>Georges</given-names></name><name><surname>Godin</surname><given-names>Benoit</given-names></name><name><surname>Langor</surname><given-names>David W.</given-names></name></person-group><article-title>Review of Canadian species of the genus <italic><tp:taxon-name><tp:taxon-name-part taxon-name-part-type="genus">Mocyta</tp:taxon-name-part></tp:taxon-name></italic> Mulsant &amp; Rey (<tp:taxon-name><tp:taxon-name-part taxon-name-part-type="order">Coleoptera</tp:taxon-name-part></tp:taxon-name>, <tp:taxon-name><tp:taxon-name-part taxon-name-part-type="family">Staphylinidae</tp:taxon-name-part></tp:taxon-name>, <tp:taxon-name><tp:taxon-name-part taxon-name-part-type="subfamily">Aleocharinae</tp:taxon-name-part></tp:taxon-name>), with the description of a new species and a new synonymy</article-title><source>Zookeys</source><day>16</day><month>3</month><year>2015</year><volume>2015</volume><issue>487</issue><fpage>111</fpage><lpage>139</lpage><pub-id pub-id-type="doi">10.3897/zookeys.487.9151</pub-id></mixed-citation></tp:treatment-meta><tp:nomenclature><label>1.</label><tp:taxon-name>
                                <tp:taxon-name-part taxon-name-part-type="genus">Mocyta</tp:taxon-name-part>
                                <tp:taxon-name-part taxon-name-part-type="species">amblystegii</tp:taxon-name-part>
                            </tp:taxon-name><tp:taxon-authority>(Brundin)</tp:taxon-authority><xref ref-type="fig" rid="F3">Figs 3a–j</xref><tp:nomenclature-citation-list><tp:nomenclature-citation><tp:taxon-name><tp:taxon-name-part taxon-name-part-type="genus">Atheta</tp:taxon-name-part> <tp:taxon-name-part taxon-name-part-type="species">amblystegii</tp:taxon-name-part></tp:taxon-name><comment><xref ref-type="bibr" rid="B6">Brundin 1952</xref>: 135; <xref ref-type="bibr" rid="B21">Lohse et al. 1990</xref>, <xref ref-type="bibr" rid="B34">Smetana 2004</xref>.</comment></tp:nomenclature-citation></tp:nomenclature-citation-list></tp:nomenclature><tp:treatment-sec sec-type="Diagnosis"><title>Diagnosis.</title><p>Body narrowly oval (Fig. <xref ref-type="fig" rid="F3">3a</xref>), length 2.5–3.0 mm; uniformly brown to black, appendages light brown (Fig. <xref ref-type="fig" rid="F3">3a</xref>); antennal articles I-IV elongate and V-X subquadrate or slightly transverse (Fig. <xref ref-type="fig" rid="F3">3a</xref>); pronotum broad, strongly transverse, rounded laterally and arcuate basally; elytra transverse and at least as long as pronotum; broadly arcuate laterally. MALE: median lobe of aedeagus as illustrated (Figs <xref ref-type="fig" rid="F3">3b–d</xref>); tergite VIII truncate apically (Fig. <xref ref-type="fig" rid="F3">3e</xref>); sternite VIII produced apically, with numerous macrosetae and with a broad space between base of disc and antecostal suture, the suture nearly straight or slightly sinuate (Fig. <xref ref-type="fig" rid="F3">3f</xref>). FEMALE: spermatheca with capsule sac-shaped, as illustrated (Figs <xref ref-type="fig" rid="F3">3g, h</xref>); tergite and sternite VIII truncate apically (Figs <xref ref-type="fig" rid="F3">3i, j</xref>).</p><fig id="F3" position="float" orientation="portrait"><label>Figures 3a–j.</label><caption><p><italic><tp:taxon-name><tp:taxon-name-part taxon-name-part-type="genus">Mocyta</tp:taxon-name-part> <tp:taxon-name-part taxon-name-part-type="species">amblystegii</tp:taxon-name-part></tp:taxon-name></italic> (Casey): <bold>3a</bold> habitus in dorsal view <bold>3b, c</bold> median lobe of aedeagus in lateral view <bold>3d</bold> median lobe of aedeagus in dorsal view <bold>3e</bold> male tergite VIII <bold>3f</bold> male sternite VIII <bold>3g–h</bold> spermatheca <bold>3i</bold> female tergite VIII <bold>3j</bold> female sternite VIII. Scale bar for habitus = 1 mm, and the remaining scale bars = 0.2 mm.</p></caption><graphic xmlns:xlink="http://www.w3.org/1999/xlink" xlink:href="zookeys-487-111-g003.jpg" position="float" orientation="portrait" xlink:type="simple" id="oo_39890.jpg"/></fig><p>Adults are externally similar to those of <italic><tp:taxon-name><tp:taxon-name-part taxon-name-part-type="genus">Mocyta</tp:taxon-name-part> <tp:taxon-name-part taxon-name-part-type="species">fungi</tp:taxon-name-part></tp:taxon-name></italic> and may be identified with certainty by the pear-shaped capsule of spermatheca. The presence of males in Canadian populations of <italic><tp:taxon-name><tp:taxon-name-part taxon-name-part-type="genus">Mocyta</tp:taxon-name-part> <tp:taxon-name-part taxon-name-part-type="species">amblystegii</tp:taxon-name-part></tp:taxon-name></italic> and lack of males in Canadian populations of <italic><tp:taxon-name><tp:taxon-name-part taxon-name-part-type="genus">Mocyta</tp:taxon-name-part> <tp:taxon-name-part taxon-name-part-type="species">fungi</tp:taxon-name-part></tp:taxon-name></italic> may also aid in identification of this species.</p></tp:treatment-sec><tp:treatment-sec sec-type="Distribution"><title>Distribution.</title><p><italic><tp:taxon-name><tp:taxon-name-part taxon-name-part-type="genus">Mocyta</tp:taxon-name-part> <tp:taxon-name-part taxon-name-part-type="species">amblystegii</tp:taxon-name-part></tp:taxon-name></italic> is, according to Lohse (<xref ref-type="bibr" rid="B21">Lohse et al. 1990</xref>), a holarctic species recorded in North America from Alaska, Northwest Territories, Yukon and northern Manitoba (<xref ref-type="bibr" rid="B21">Lohse et al. 1990</xref>). In Europe, it is recorded from Finland, Norway, and Sweden (<xref ref-type="bibr" rid="B34">Smetana 2004</xref>).</p></tp:treatment-sec><tp:treatment-sec sec-type="Natural history"><title>Natural history.</title><p>Adults were found under leaf litter and in moss (<xref ref-type="bibr" rid="B21">Lohse et al. 1990</xref>).</p></tp:treatment-sec><ref-list><ref id="B6"><mixed-citation xmlns:xlink="http://www.w3.org/1999/xlink" xlink:type="simple"><person-group><name name-style="western"><surname>Brundin</surname><given-names>L</given-names></name></person-group> (<year>1952</year>) <article-title><italic><tp:taxon-name><tp:taxon-name-part taxon-name-part-type="genus">Acrotona</tp:taxon-name-part></tp:taxon-name></italic>-Studien (Gattung <italic><tp:taxon-name><tp:taxon-name-part taxon-name-part-type="genus">Atheta</tp:taxon-name-part></tp:taxon-name></italic>).</article-title><source>Entomologisk Tidskrift</source><volume>73</volume>: <fpage>93</fpage>–<lpage>145</lpage>.</mixed-citation></ref><ref id="B21"><mixed-citation xmlns:xlink="http://www.w3.org/1999/xlink" xlink:type="simple"><person-group><name name-style="western"><surname>Lohse</surname><given-names>GA</given-names></name><name name-style="western"><surname>Klimaszewski</surname><given-names>J</given-names></name><name name-style="western"><surname>Smetana</surname><given-names>A</given-names></name></person-group> (<year>1990</year>) <article-title>Revision of arctic <tp:taxon-name><tp:taxon-name-part taxon-name-part-type="subfamily">Aleocharinae</tp:taxon-name-part></tp:taxon-name> of North America (<tp:taxon-name><tp:taxon-name-part taxon-name-part-type="order">Coleoptera</tp:taxon-name-part></tp:taxon-name>: <tp:taxon-name><tp:taxon-name-part taxon-name-part-type="family">Staphylinidae</tp:taxon-name-part></tp:taxon-name>).</article-title><source>The Coleopterists Bulletin</source><volume>44</volume>: <fpage>121</fpage>–<lpage>202</lpage>.</mixed-citation></ref><ref id="B34"><mixed-citation xmlns:xlink="http://www.w3.org/1999/xlink" xlink:type="simple"><person-group><name name-style="western"><surname>Smetana</surname><given-names>A</given-names></name></person-group> (<year>2004</year>) <article-title>Subfamily <tp:taxon-name><tp:taxon-name-part taxon-name-part-type="subfamily">Aleocharinae</tp:taxon-name-part></tp:taxon-name> Fleming, 1921.</article-title> In: <person-group><name name-style="western"><surname>Löbl</surname><given-names>I</given-names></name><name name-style="western"><surname>Smetana</surname><given-names>A</given-names></name></person-group> (<role>Eds</role>) <source>Catalogue of Palaearctic <tp:taxon-name><tp:taxon-name-part taxon-name-part-type="order">Coleoptera</tp:taxon-name-part></tp:taxon-name></source>, <source>Vol. 2</source>. <publisher-name>Apollo Books</publisher-name>, <publisher-loc>Stenstrup</publisher-loc>, <fpage>353</fpage>–<lpage>494</lpage>.</mixed-citation></ref></ref-list></tp:taxon-treatment>
