# Supplementary material for: Review of Canadian species of the genus Mocyta Mulsant & Rey (Coleoptera, Staphylinidae, Aleocharinae), with the description of a new species and a new synonymy
Source: Zookeys. 2015 Mar 16;(487):111–39. doi: 10.3897/zookeys.487.9151 (PMC4366688; doi:10.3897/zookeys.487.9151)
Supplement: XML Treatment for Mocyta breviuscula [file zookeys.487.9151-treatment3.xml]

<!DOCTYPE tp:taxon-treatment
  PUBLIC "-//TaxonX//DTD Taxonomic Treatment Publishing DTD v0 20100105//EN" "tax-treatment-NSO.dtd">
<tp:taxon-treatment xmlns:tp="http://www.plazi.org/taxpub"><tp:treatment-meta><kwd-group><label>Taxon classification</label><kwd><named-content content-type="kingdom">Animalia</named-content></kwd><kwd><named-content content-type="order">Coleoptera</named-content></kwd><kwd><named-content content-type="family">Staphylinidae</named-content></kwd></kwd-group><mixed-citation publication-type="journal"><person-group><name><surname>Klimaszewski</surname><given-names>Jan</given-names></name><name><surname>Webster</surname><given-names>Reginald P.</given-names></name><name><surname>Bourdon</surname><given-names>Caroline</given-names></name><name><surname>Pelletier</surname><given-names>Georges</given-names></name><name><surname>Godin</surname><given-names>Benoit</given-names></name><name><surname>Langor</surname><given-names>David W.</given-names></name></person-group><article-title>Review of Canadian species of the genus <italic><tp:taxon-name><tp:taxon-name-part taxon-name-part-type="genus">Mocyta</tp:taxon-name-part></tp:taxon-name></italic> Mulsant &amp; Rey (<tp:taxon-name><tp:taxon-name-part taxon-name-part-type="order">Coleoptera</tp:taxon-name-part></tp:taxon-name>, <tp:taxon-name><tp:taxon-name-part taxon-name-part-type="family">Staphylinidae</tp:taxon-name-part></tp:taxon-name>, <tp:taxon-name><tp:taxon-name-part taxon-name-part-type="subfamily">Aleocharinae</tp:taxon-name-part></tp:taxon-name>), with the description of a new species and a new synonymy</article-title><source>Zookeys</source><day>16</day><month>3</month><year>2015</year><volume>2015</volume><issue>487</issue><fpage>111</fpage><lpage>139</lpage><pub-id pub-id-type="doi">10.3897/zookeys.487.9151</pub-id></mixed-citation></tp:treatment-meta><tp:nomenclature><label>2.</label><tp:taxon-name>
                                <tp:taxon-name-part taxon-name-part-type="genus">Mocyta</tp:taxon-name-part>
                                <tp:taxon-name-part taxon-name-part-type="species">breviuscula</tp:taxon-name-part>
                            </tp:taxon-name><tp:taxon-authority>(Mäklin)</tp:taxon-authority><xref ref-type="fig" rid="F4">Figs 4a–h</xref><!--PageBreak--><tp:nomenclature-citation-list><tp:nomenclature-citation><tp:taxon-name><tp:taxon-name-part taxon-name-part-type="genus">Homalota</tp:taxon-name-part> <tp:taxon-name-part taxon-name-part-type="species">breviuscula</tp:taxon-name-part></tp:taxon-name><comment> Mäklin <italic>in</italic> Mannerheim, 1852: 309; <xref ref-type="bibr" rid="B20">Lohse and Smetana 1985</xref>: 285, 292 (as <tp:taxon-name><tp:taxon-name-part taxon-name-part-type="genus">Atheta</tp:taxon-name-part> <tp:taxon-name-part taxon-name-part-type="infraspecific-rank">subgenus</tp:taxon-name-part> <tp:taxon-name-part taxon-name-part-type="subgenus">Mocyta</tp:taxon-name-part></tp:taxon-name>, redescription based on type); <xref ref-type="bibr" rid="B17">Klimaszewski et al. 2011</xref>: 107, 218, 246; <xref ref-type="bibr" rid="B12">Gusarov 2003</xref>: 100–102. <bold>LECTOTYPE</bold> (male): UNITED STATES, Alaska, Sitka (Sitcha); Lectotype, Lohse designation 1983 (ZMH). An extensive list of synonymies for <italic><tp:taxon-name><tp:taxon-name-part taxon-name-part-type="genus">Mocyta</tp:taxon-name-part> <tp:taxon-name-part taxon-name-part-type="species">breviuscula</tp:taxon-name-part></tp:taxon-name></italic> is provided by <xref ref-type="bibr" rid="B12">Gusarov 2003</xref>: 101.</comment></tp:nomenclature-citation><tp:nomenclature-citation><tp:taxon-name><tp:taxon-name-part taxon-name-part-type="genus">Acrotona</tp:taxon-name-part> <tp:taxon-name-part taxon-name-part-type="species">prudens</tp:taxon-name-part></tp:taxon-name><comment><xref ref-type="bibr" rid="B8">Casey 1910</xref>: 149; synonymized by <xref ref-type="bibr" rid="B20">Lohse and Smetana 1985</xref>: 293. Type localities: British Columbia, Queen Charlotte Islands and Metlakatla (<xref ref-type="bibr" rid="B8">Casey 1910</xref>: 149). <bold>LECTOTYPE</bold> (female): 2 CI [Queen Charlotte Islands], Type USNM 38985 (USNM), present designation.</comment></tp:nomenclature-citation><!--PageBreak--></tp:nomenclature-citation-list></tp:nomenclature><tp:treatment-sec sec-type="Diagnosis"><title>Diagnosis.</title><p>Body narrowly oval (Fig. <xref ref-type="fig" rid="F4">4a</xref>), length 2.4–3.0 mm; body uniformly dark brown to almost black and often with reddish tinge, appendages yellowish to reddish-brown; antennal articles I-IV elongate and V-X subquadrate; pronotum transverse, arcuate laterally and arcuate basally; elytra transverse and nearly as long as pronotum; abdomen broadly arcuate laterally. MALE: Median lobe of aedeagus as illustrated (Figs <xref ref-type="fig" rid="F4">4b, c</xref>); tergite VIII truncate apically (Fig. <xref ref-type="fig" rid="F4">4d</xref>); sternite VIII slightly produced apically with broad space between base of the disc and antecostal suture, the suture more or less sinuate (Fig. <xref ref-type="fig" rid="F4">4e</xref>). FEMALE: spermatheca with capsule pitcher-shaped and flat apically with elongate apical invagination, stem broadly coiled posteriorly (Fig. <xref ref-type="fig" rid="F4">4f</xref>); tergite and sternite VIII truncate apically (Figs <xref ref-type="fig" rid="F4">4g, h</xref>).</p><fig id="F4" position="float" orientation="portrait"><label>Figures 4a–h.</label><caption><p><italic><tp:taxon-name><tp:taxon-name-part taxon-name-part-type="genus">Mocyta</tp:taxon-name-part> <tp:taxon-name-part taxon-name-part-type="species">breviuscula</tp:taxon-name-part></tp:taxon-name></italic> (Brundin): <bold>4a</bold> habitus in dorsal view <bold>4b</bold> median lobe of aedeagus in lateral view <bold>4c</bold> median lobe of aedeagus in dorsal view <bold>4d</bold> male tergite VIII <bold>4e</bold> male sternite VIII <bold>4f</bold> spermatheca in lateral view <bold>4g</bold> female tergite VIII <bold>4h</bold> female sternite VIII. Scale bar for habitus = 1 mm, and the remaining scale bars = 0.2 mm.</p></caption><graphic xmlns:xlink="http://www.w3.org/1999/xlink" xlink:href="zookeys-487-111-g004.jpg" position="float" orientation="portrait" xlink:type="simple" id="oo_39891.jpg"/></fig><p>The combination of uniform body colour, elytra no longer than pronotum, distinct shape of spermatheca with deep capsular invagination, and shape of male sternite VIII with broad space between base of disc and antecostal suture, can distinguish <italic><tp:taxon-name><tp:taxon-name-part taxon-name-part-type="genus">Mocyta</tp:taxon-name-part> <tp:taxon-name-part taxon-name-part-type="species">breviuscula</tp:taxon-name-part></tp:taxon-name></italic> from the remaining Nearctic congeners.</p></tp:treatment-sec><tp:treatment-sec sec-type="Distribution"><title>Distribution.</title><p><italic><tp:taxon-name><tp:taxon-name-part taxon-name-part-type="genus">Mocyta</tp:taxon-name-part> <tp:taxon-name-part taxon-name-part-type="species">breviuscula</tp:taxon-name-part></tp:taxon-name></italic> is a native Canadian species distributed transcontinentally in northern Canada, and it was also reported from Alaska, California and Nevada (<xref ref-type="bibr" rid="B20">Lohse and Smetana 1985</xref>, <xref ref-type="bibr" rid="B21">Lohse et al. 1990</xref>, <xref ref-type="bibr" rid="B12">Gusarov 2003</xref>, <xref ref-type="bibr" rid="B37">Webster et al. 2009</xref>, <xref ref-type="bibr" rid="B13">Klimaszewski et al. 2005</xref>, <xref ref-type="bibr" rid="B15">2007b</xref>, <xref ref-type="bibr" rid="B16">2008</xref>, <xref ref-type="bibr" rid="B17">2011</xref>, <xref ref-type="bibr" rid="B22">Majka and Klimaszewski 2008</xref>, <xref ref-type="bibr" rid="B5">Brunke et al. 2012</xref>). We include new records of this species from Saskatchewan and Oregon (see below for new distribution localities).</p></tp:treatment-sec><tp:treatment-sec sec-type="Natural history"><title>Natural history.</title><p>In Newfoundland, adults were frequently caught in pitfall traps in various forest types (birch, spruce-lichen, spruce-poplar, fir), in vegetation on coastal sand dunes, on shrubby limestone barrens and in disturbed fields amongst grass and weeds (<xref ref-type="bibr" rid="B17">Klimaszewski et al. 2011</xref>). The activity period is June to September. Adults were captured in pitfall traps from June to August in yellow birch/balsam fir forest in southern Quebec and in sphagnun and litter in an eastern white cedar swamp in New Brunswick (<xref ref-type="bibr" rid="B13">Klimaszewski et al. 2005</xref>, <xref ref-type="bibr" rid="B15">2007b</xref>, <xref ref-type="bibr" rid="B37">Webster et al. 2009</xref>).</p></tp:treatment-sec><tp:treatment-sec sec-type="New jurisdictional records"><title>New jurisdictional records.</title><p>CANADA: Saskatchewan, Saskatoon, 28.IX.1976, E.J. Kiteley (CNC) 1 male.</p><p>UNITED STATES: Oregon, Grant Co., Strawberry Range, Strawberry Lake, 1920 m, 1.VI.1989, A. Smetana, NA21(CNC)3 males, 1 female.</p></tp:treatment-sec><ref-list><ref id="B20"><mixed-citation xmlns:xlink="http://www.w3.org/1999/xlink" xlink:type="simple"><person-group><name name-style="western"><surname>Lohse</surname><given-names>GA</given-names></name><name name-style="western"><surname>Smetana</surname><given-names>A</given-names></name></person-group> (<year>1985</year>) <article-title>Revision of the types of species of <tp:taxon-name><tp:taxon-name-part taxon-name-part-type="tribe">Oxypodini</tp:taxon-name-part></tp:taxon-name> and <tp:taxon-name><tp:taxon-name-part taxon-name-part-type="tribe">Athetini</tp:taxon-name-part></tp:taxon-name> (<italic>sensu</italic> Seevers) described by Mannerheim and Mäklin from North America (<tp:taxon-name><tp:taxon-name-part taxon-name-part-type="order">Coleoptera</tp:taxon-name-part></tp:taxon-name>: <tp:taxon-name><tp:taxon-name-part taxon-name-part-type="family">Staphylinidae</tp:taxon-name-part></tp:taxon-name>).</article-title><source>The Coleopterists Bulletin</source><volume>39</volume>: <fpage>281</fpage>–<lpage>300</lpage>.</mixed-citation></ref><ref id="B17"><mixed-citation xmlns:xlink="http://www.w3.org/1999/xlink" xlink:type="simple"><person-group><name name-style="western"><surname>Klimaszewski</surname><given-names>J</given-names></name><name name-style="western"><surname>Langor</surname><given-names>D</given-names></name><name name-style="western"><surname>Pelletier</surname><given-names>G</given-names></name><name name-style="western"><surname>Bourdon</surname><given-names>C</given-names></name><name name-style="western"><surname>Perdereau</surname><given-names>L</given-names></name></person-group> (<year>2011</year>) <source>Aleocharine beetles (<tp:taxon-name><tp:taxon-name-part taxon-name-part-type="order">Coleoptera</tp:taxon-name-part></tp:taxon-name>, <tp:taxon-name><tp:taxon-name-part taxon-name-part-type="family">Staphylinidae</tp:taxon-name-part></tp:taxon-name>) of the province of Newfoundland and Labrador, Canada</source>. <publisher-name>Pensoft Publishers</publisher-name>, <publisher-loc>Sofia and Moscow</publisher-loc>, <size units="page">313 pp</size>.</mixed-citation></ref><ref id="B12"><mixed-citation xmlns:xlink="http://www.w3.org/1999/xlink" xlink:type="simple"><person-group><name name-style="western"><surname>Gusarov</surname><given-names>VI</given-names></name></person-group> (<year>2003</year>) <article-title>Revision of some types of North American aleocharines (<tp:taxon-name><tp:taxon-name-part taxon-name-part-type="order">Coleoptera</tp:taxon-name-part></tp:taxon-name>: <tp:taxon-name><tp:taxon-name-part taxon-name-part-type="family">Staphylinidae</tp:taxon-name-part></tp:taxon-name>: <tp:taxon-name><tp:taxon-name-part taxon-name-part-type="subfamily">Aleocharinae</tp:taxon-name-part></tp:taxon-name>), with synonymic notes.</article-title><source>Zootaxa</source><volume>353</volume>: <fpage>1</fpage>–<lpage>134</lpage>.</mixed-citation></ref><ref id="B8"><mixed-citation xmlns:xlink="http://www.w3.org/1999/xlink" xlink:type="simple"><person-group><name name-style="western"><surname>Casey</surname><given-names>TL</given-names></name></person-group> (<year>1910</year>) <article-title>New species of the staphylinid tribe <tp:taxon-name><tp:taxon-name-part taxon-name-part-type="tribe">Myrmedoniini</tp:taxon-name-part></tp:taxon-name>.</article-title><source>Memoirs on the <tp:taxon-name><tp:taxon-name-part taxon-name-part-type="order">Coleoptera</tp:taxon-name-part></tp:taxon-name></source><volume>1</volume>. <publisher-name>New Era Printing Co</publisher-name>, <publisher-loc>Lancaster, Pennsylvania</publisher-loc>, <fpage>1</fpage>–<lpage>84</lpage>.</mixed-citation></ref><ref id="B21"><mixed-citation xmlns:xlink="http://www.w3.org/1999/xlink" xlink:type="simple"><person-group><name name-style="western"><surname>Lohse</surname><given-names>GA</given-names></name><name name-style="western"><surname>Klimaszewski</surname><given-names>J</given-names></name><name name-style="western"><surname>Smetana</surname><given-names>A</given-names></name></person-group> (<year>1990</year>) <article-title>Revision of arctic <tp:taxon-name><tp:taxon-name-part taxon-name-part-type="subfamily">Aleocharinae</tp:taxon-name-part></tp:taxon-name> of North America (<tp:taxon-name><tp:taxon-name-part taxon-name-part-type="order">Coleoptera</tp:taxon-name-part></tp:taxon-name>: <tp:taxon-name><tp:taxon-name-part taxon-name-part-type="family">Staphylinidae</tp:taxon-name-part></tp:taxon-name>).</article-title><source>The Coleopterists Bulletin</source><volume>44</volume>: <fpage>121</fpage>–<lpage>202</lpage>.</mixed-citation></ref><ref id="B37"><mixed-citation xmlns:xlink="http://www.w3.org/1999/xlink" xlink:type="simple"><person-group><name name-style="western"><surname>Webster</surname><given-names>RP</given-names></name><name name-style="western"><surname>Klimaszewski</surname><given-names>J</given-names></name><name name-style="western"><surname>Pelletier</surname><given-names>G</given-names></name><name name-style="western"><surname>Savard</surname><given-names>K</given-names></name></person-group> (<year>2009</year>) <article-title>New <tp:taxon-name><tp:taxon-name-part taxon-name-part-type="family">Staphylinidae</tp:taxon-name-part></tp:taxon-name> (<tp:taxon-name><tp:taxon-name-part taxon-name-part-type="order">Coleoptera</tp:taxon-name-part></tp:taxon-name>) records with new collection data from New Brunswick, Canada. 1. <tp:taxon-name><tp:taxon-name-part taxon-name-part-type="subfamily">Aleocharinae</tp:taxon-name-part></tp:taxon-name>.</article-title><source>ZooKeys</source><volume>22</volume>: <fpage>171</fpage>–<lpage>248</lpage>. doi: <ext-link ext-link-type="doi" xlink:href="10.3897/zookeys.22.152" xlink:type="simple">10.3897/zookeys.22.152</ext-link></mixed-citation></ref><ref id="B13"><mixed-citation xmlns:xlink="http://www.w3.org/1999/xlink" xlink:type="simple"><person-group><name name-style="western"><surname>Klimaszewski</surname><given-names>J</given-names></name><name name-style="western"><surname>Sweeney</surname><given-names>J</given-names></name><name name-style="western"><surname>Price</surname><given-names>J</given-names></name><name name-style="western"><surname>Pelletier</surname><given-names>G</given-names></name></person-group> (<year>2005</year>) <article-title>Rove beetles (<tp:taxon-name><tp:taxon-name-part taxon-name-part-type="order">Coleoptera</tp:taxon-name-part></tp:taxon-name>: <tp:taxon-name><tp:taxon-name-part taxon-name-part-type="family">Staphylinidae</tp:taxon-name-part></tp:taxon-name>) in red spruce stands, eastern Canada: diversity, abundance, and descriptions of new species.</article-title><source>The Canadian Entomologist</source><volume>137</volume>: <fpage>1</fpage>–<lpage>48</lpage>. doi: <ext-link ext-link-type="doi" xlink:href="10.4039/n03-123" xlink:type="simple">10.4039/n03-123</ext-link></mixed-citation></ref><ref id="B15"><mixed-citation xmlns:xlink="http://www.w3.org/1999/xlink" xlink:type="simple"><person-group><name name-style="western"><surname>Klimaszewski</surname><given-names>J</given-names></name><name name-style="western"><surname>Langor</surname><given-names>D</given-names></name><name name-style="western"><surname>Savard</surname><given-names>K</given-names></name><name name-style="western"><surname>Pelletier</surname><given-names>G</given-names></name><name name-style="western"><surname>Chandler</surname><given-names>DS</given-names></name><name name-style="western"><surname>Sweeney</surname><given-names>J</given-names></name></person-group> (<year>2007b</year>) <article-title>Rove beetles (<tp:taxon-name><tp:taxon-name-part taxon-name-part-type="order">Coleoptera</tp:taxon-name-part></tp:taxon-name>: <tp:taxon-name><tp:taxon-name-part taxon-name-part-type="family">Staphylinidae</tp:taxon-name-part></tp:taxon-name>) in yellow birch-dominated stands of southeastern Quebec, Canada: diversity, abundance, and description of a new species.</article-title><source>The Canadian Entomologist</source><volume>139</volume>: <fpage>793</fpage>–<lpage>833</lpage>. doi: <ext-link ext-link-type="doi" xlink:href="10.4039/n06-057" xlink:type="simple">10.4039/n06-057</ext-link></mixed-citation></ref><ref id="B16"><mixed-citation xmlns:xlink="http://www.w3.org/1999/xlink" xlink:type="simple"><person-group><name name-style="western"><surname>Klimaszewski</surname><given-names>J</given-names></name><name name-style="western"><surname>Godin</surname><given-names>B</given-names></name><name name-style="western"><surname>Pelletier</surname><given-names>G</given-names></name><name name-style="western"><surname>Savard</surname><given-names>K</given-names></name></person-group> (<year>2008</year>) <article-title>Six new species and records of aleocharine beetles from the Yukon and Alaska (<tp:taxon-name><tp:taxon-name-part taxon-name-part-type="order">Coleoptera</tp:taxon-name-part></tp:taxon-name>: <tp:taxon-name><tp:taxon-name-part taxon-name-part-type="family">Staphylinidae</tp:taxon-name-part></tp:taxon-name>: <tp:taxon-name><tp:taxon-name-part taxon-name-part-type="subfamily">Aleocharinae</tp:taxon-name-part></tp:taxon-name>).</article-title><source>The Canadian Entomologist</source><volume>140</volume>: <fpage>265</fpage>–<lpage>291</lpage>. doi: <ext-link ext-link-type="doi" xlink:href="10.4039/n07-054" xlink:type="simple">10.4039/n07-054</ext-link></mixed-citation></ref><ref id="B22"><mixed-citation xmlns:xlink="http://www.w3.org/1999/xlink" xlink:type="simple"><person-group><name name-style="western"><surname>Majka</surname><given-names>CG</given-names></name><name name-style="western"><surname>Klimaszewski</surname><given-names>J</given-names></name></person-group> (<year>2008</year>) <article-title>New records of Canadian <tp:taxon-name><tp:taxon-name-part taxon-name-part-type="subfamily">Aleocharinae</tp:taxon-name-part></tp:taxon-name> (<tp:taxon-name><tp:taxon-name-part taxon-name-part-type="order">Coleoptera</tp:taxon-name-part></tp:taxon-name>: <tp:taxon-name><tp:taxon-name-part taxon-name-part-type="family">Staphylinidae</tp:taxon-name-part></tp:taxon-name>).</article-title> In: <person-group><name name-style="western"><surname>Majka</surname><given-names>CG</given-names></name><name name-style="western"><surname>Klimaszewski</surname><given-names>J</given-names></name></person-group> (<role>Eds</role>) <issue-title>Biodiversity, Biosystematics, and Ecology of Canadian Coleoptera.</issue-title><source>ZooKeys</source><volume>2</volume>: <fpage>85</fpage>–<lpage>114</lpage>. doi: <ext-link ext-link-type="doi" xlink:href="10.3897/zookeys.2.7" xlink:type="simple">10.3897/zookeys.2.7</ext-link></mixed-citation></ref><ref id="B5"><mixed-citation xmlns:xlink="http://www.w3.org/1999/xlink" xlink:type="simple"><person-group><name name-style="western"><surname>Brunke</surname><given-names>AJ</given-names></name><name name-style="western"><surname>Klimaszewski</surname><given-names>J</given-names></name><name name-style="western"><surname>Dorval</surname><given-names>J-A</given-names></name><name name-style="western"><surname>Bourdon</surname><given-names>C</given-names></name><name name-style="western"><surname>Paiero</surname><given-names>SM</given-names></name><name name-style="western"><surname>Marshall</surname><given-names>SA</given-names></name></person-group> (<year>2012</year>) <article-title>New species and distributional records of <tp:taxon-name><tp:taxon-name-part taxon-name-part-type="subfamily">Aleocharinae</tp:taxon-name-part></tp:taxon-name> (<tp:taxon-name><tp:taxon-name-part taxon-name-part-type="order">Coleoptera</tp:taxon-name-part></tp:taxon-name>, <tp:taxon-name><tp:taxon-name-part taxon-name-part-type="family">Staphylinidae</tp:taxon-name-part></tp:taxon-name>) from Ontario, Canada, with a checklist of recorded species.</article-title><source>ZooKeys</source><volume>186</volume>: <fpage>119</fpage>–<lpage>206</lpage>. doi: <ext-link ext-link-type="doi" xlink:href="10.3897/zookeys.186.2947" xlink:type="simple">10.3897/zookeys.186.2947</ext-link></mixed-citation></ref></ref-list></tp:taxon-treatment>
