# Supplementary material for: Review of Canadian species of the genus Mocyta Mulsant & Rey (Coleoptera, Staphylinidae, Aleocharinae), with the description of a new species and a new synonymy
Source: Zookeys. 2015 Mar 16;(487):111–39. doi: 10.3897/zookeys.487.9151 (PMC4366688; doi:10.3897/zookeys.487.9151)
Supplement: XML Treatment for Mocyta luteola [file zookeys.487.9151-treatment5.xml]

<!DOCTYPE tp:taxon-treatment
  PUBLIC "-//TaxonX//DTD Taxonomic Treatment Publishing DTD v0 20100105//EN" "tax-treatment-NSO.dtd">
<tp:taxon-treatment xmlns:tp="http://www.plazi.org/taxpub"><tp:treatment-meta><kwd-group><label>Taxon classification</label><kwd><named-content content-type="kingdom">Animalia</named-content></kwd><kwd><named-content content-type="order">Coleoptera</named-content></kwd><kwd><named-content content-type="family">Staphylinidae</named-content></kwd></kwd-group><mixed-citation publication-type="journal"><person-group><name><surname>Klimaszewski</surname><given-names>Jan</given-names></name><name><surname>Webster</surname><given-names>Reginald P.</given-names></name><name><surname>Bourdon</surname><given-names>Caroline</given-names></name><name><surname>Pelletier</surname><given-names>Georges</given-names></name><name><surname>Godin</surname><given-names>Benoit</given-names></name><name><surname>Langor</surname><given-names>David W.</given-names></name></person-group><article-title>Review of Canadian species of the genus <italic><tp:taxon-name><tp:taxon-name-part taxon-name-part-type="genus">Mocyta</tp:taxon-name-part></tp:taxon-name></italic> Mulsant &amp; Rey (<tp:taxon-name><tp:taxon-name-part taxon-name-part-type="order">Coleoptera</tp:taxon-name-part></tp:taxon-name>, <tp:taxon-name><tp:taxon-name-part taxon-name-part-type="family">Staphylinidae</tp:taxon-name-part></tp:taxon-name>, <tp:taxon-name><tp:taxon-name-part taxon-name-part-type="subfamily">Aleocharinae</tp:taxon-name-part></tp:taxon-name>), with the description of a new species and a new synonymy</article-title><source>Zookeys</source><day>16</day><month>3</month><year>2015</year><volume>2015</volume><issue>487</issue><fpage>111</fpage><lpage>139</lpage><pub-id pub-id-type="doi">10.3897/zookeys.487.9151</pub-id></mixed-citation></tp:treatment-meta><tp:nomenclature><label>4.</label><tp:taxon-name>
                                <tp:taxon-name-part taxon-name-part-type="genus">Mocyta</tp:taxon-name-part>
                                <tp:taxon-name-part taxon-name-part-type="species">luteola</tp:taxon-name-part>
                            </tp:taxon-name><tp:taxon-authority>(Erichson)</tp:taxon-authority><xref ref-type="fig" rid="F6">Figs 6a–i</xref><xref ref-type="fig" rid="F7">, Map 1</xref><tp:nomenclature-citation-list><tp:nomenclature-citation><tp:taxon-name><tp:taxon-name-part taxon-name-part-type="genus">Homalota</tp:taxon-name-part> <tp:taxon-name-part taxon-name-part-type="species">luteola</tp:taxon-name-part></tp:taxon-name><comment><xref ref-type="bibr" rid="B10">Erichson 1839</xref>: 114 [habitat in America septentrionalis, Dom. Zimmerman]; <xref ref-type="bibr" rid="B3">Bland 1865</xref>: 397; <xref ref-type="bibr" rid="B4">Blatchley 1910</xref>: 353; <xref ref-type="bibr" rid="B28">Moore and Legner 1975</xref>: 365. <bold>LECTOTYPE</bold> (male): USA: Am.[America] spt.[septentrionalis], Zimm. [Zimmerman]; #5432; Zool. Mus. Berlin.; typus; Lectotype male <italic><tp:taxon-name><tp:taxon-name-part taxon-name-part-type="genus">Homalota</tp:taxon-name-part> <tp:taxon-name-part taxon-name-part-type="species">luteola</tp:taxon-name-part></tp:taxon-name></italic> Erichson, V.I. Gusarov des. 2003 [designation not published]; our lectotype designation label (ZMB) present designation. <bold>PARALECTOTYPES:</bold> labelled as lectotype (ZMB) 1 male, 1 female, present designation.</comment></tp:nomenclature-citation><!--PageBreak--><tp:nomenclature-citation><tp:taxon-name><tp:taxon-name-part taxon-name-part-type="genus">Dolosota</tp:taxon-name-part> <tp:taxon-name-part taxon-name-part-type="species">redundans</tp:taxon-name-part></tp:taxon-name><comment><xref ref-type="bibr" rid="B8">Casey 1910</xref>: 137; <xref ref-type="bibr" rid="B28">Moore and Legner 1975</xref>: 372. <bold>syn. n. LECTOTYPE</bold> (female): United States of America: NY [New York]; <italic><tp:taxon-name><tp:taxon-name-part taxon-name-part-type="species">redundans</tp:taxon-name-part></tp:taxon-name></italic> Casey; Type USNM 39197; Casey bequest 1925; <italic><tp:taxon-name><tp:taxon-name-part taxon-name-part-type="genus">Dolosota</tp:taxon-name-part> <tp:taxon-name-part taxon-name-part-type="species">redundans</tp:taxon-name-part></tp:taxon-name></italic> Casey - Lectotypus des. Gusarov 2000. <italic><tp:taxon-name><tp:taxon-name-part taxon-name-part-type="genus">Acrotona</tp:taxon-name-part> <tp:taxon-name-part taxon-name-part-type="species">luteola</tp:taxon-name-part></tp:taxon-name></italic> (Er.) V.I. Gusarov det. 2000. We have added J. Klimaszewski’s lectotype, present designation label because Gusarov’s designation was never published (USNM). <bold>PARALECTOTYPES:</bold> United States of America: NY [New York]; <italic><tp:taxon-name><tp:taxon-name-part taxon-name-part-type="species">redundans</tp:taxon-name-part></tp:taxon-name></italic> Casey; Type USNM 39197(USNM)2 females, present designation.</comment></tp:nomenclature-citation><!--PageBreak--></tp:nomenclature-citation-list></tp:nomenclature><tp:treatment-sec sec-type="Diagnosis"><title>Diagnosis.</title><p>Body narrowly elongate (Fig. <xref ref-type="fig" rid="F6">6a</xref>), length 1.8–2.6 mm; head and posterior part of abdomen from brown to almost black, pronotum and basal half of abdomen light yellowish-brown to reddish brown, elytra yellowish to reddish-brown with some irregular small dark brown spots; legs and palps yellowish-brown and antennae either uniformly yellowish or basal articles I-IV yellowish and apical ones light brown; antennal articles I-IV elongate and V-X subquadrate to slightly transverse; pronotum short, transverse, strongly rounded laterally, and arcuate basally (Fig. <xref ref-type="fig" rid="F6">6a</xref>); elytra <italic>ca.</italic> as long as pronotum (Fig. <xref ref-type="fig" rid="F6">6a</xref>); abdomen broadly arcuate laterally. MALE: median lobe of aedeagus as illustrated (Fig. <xref ref-type="fig" rid="F6">6b</xref>); tergite VIII truncate apically, distance between base of disc and antecostal suture moderate in width, suture slightly sinuate medially (Fig. <xref ref-type="fig" rid="F6">6c</xref>); sternite VIII rounded apically (Fig. <xref ref-type="fig" rid="F6">6d</xref>). FEMALE: spermatheca with capsule small, pear-shaped and with shallow invagination, stem thin and twisted posteriorly, twists are irregular in shape or forming more or less regular coils (Figs <xref ref-type="fig" rid="F6">6e–g</xref>); tergite VIII truncate apically (Fig. <xref ref-type="fig" rid="F6">6h</xref>); sternite VIII broadly rounded apically with apical fringe of short microsetae, distance between base of disc and antecostal suture narrow, suture strongly sinuate medially (Fig. <xref ref-type="fig" rid="F6">6i</xref>).</p><fig id="F6" position="float" orientation="portrait"><label>Figures 6a–i.</label><caption><p><italic><tp:taxon-name><tp:taxon-name-part taxon-name-part-type="genus">Mocyta</tp:taxon-name-part> <tp:taxon-name-part taxon-name-part-type="species">luteola</tp:taxon-name-part></tp:taxon-name></italic> (Erichson): <bold>6a</bold> habitus in dorsal view <bold>6b</bold> median lobe of aedeagus in lateral view <bold>6c</bold> male tergite VIII <bold>6d</bold> male sternite VIII <bold>6e–g</bold> spermatheca <bold>6h</bold> female tergite VIII <bold>6i</bold> female sternite VIII. Scale bar for habitus = 1 mm, and the remaining scale bars = 0.2 mm.</p></caption><graphic xmlns:xlink="http://www.w3.org/1999/xlink" xlink:href="zookeys-487-111-g006.jpg" position="float" orientation="portrait" xlink:type="simple" id="oo_39893.jpg"/></fig></tp:treatment-sec><tp:treatment-sec sec-type="Distribution"><title>Distribution.</title><p>This native Nearctic species is reported in Canada for the first time from New Brunswick, Quebec, and Ontario (Map <xref ref-type="fig" rid="F7">1</xref>). In the USA, new records are provided for Massachusetts and Minnesota, and an additional record is provided for New York. The species was previously reported from Indiana, Michigan, New York and Wisconsin (<xref ref-type="bibr" rid="B10">Erichson 1839</xref>, <xref ref-type="bibr" rid="B8">Casey 1910</xref>, <xref ref-type="bibr" rid="B3">Bland 1865</xref>, <xref ref-type="bibr" rid="B4">Blatchley 1910</xref>, <xref ref-type="bibr" rid="B28">Moore and Legner 1975</xref>).</p><fig id="F7" position="float" orientation="portrait"><label>Maps 1–3.</label><caption><p><bold>1</bold> Distribution of <italic><tp:taxon-name><tp:taxon-name-part taxon-name-part-type="genus">Mocyta</tp:taxon-name-part> <tp:taxon-name-part taxon-name-part-type="species">cupiens</tp:taxon-name-part></tp:taxon-name></italic> (Casey) in Canada <bold>2</bold> Distribution of <italic><tp:taxon-name><tp:taxon-name-part taxon-name-part-type="genus">Mocyta</tp:taxon-name-part> <tp:taxon-name-part taxon-name-part-type="species">discreta</tp:taxon-name-part></tp:taxon-name></italic> in Canada <bold>3</bold> Distribution of <italic><tp:taxon-name><tp:taxon-name-part taxon-name-part-type="genus">Mocyta</tp:taxon-name-part> <tp:taxon-name-part taxon-name-part-type="species">sphagnorum</tp:taxon-name-part></tp:taxon-name></italic> in Canada.</p></caption><graphic xmlns:xlink="http://www.w3.org/1999/xlink" xlink:href="zookeys-487-111-g007.jpg" position="float" orientation="portrait" xlink:type="simple" id="oo_39894.jpg"/></fig></tp:treatment-sec><tp:treatment-sec sec-type="Natural history"><title>Natural history.</title><p>Most adults from Quebec were collected in yellow birch and balsam fir dominated forest using pitfall traps (<xref ref-type="bibr" rid="B15">Klimaszewski et al. 2007b</xref>). In New Brunswick, adults were found: under decaying seaweed on sea beach; under driftwood on a riverbank; in grass, moss and leaf litter near water in alder and cedar swamps and <italic><tp:taxon-name><tp:taxon-name-part taxon-name-part-type="genus">Carex</tp:taxon-name-part></tp:taxon-name></italic> marshes; in <italic><tp:taxon-name><tp:taxon-name-part taxon-name-part-type="genus">Spagnum</tp:taxon-name-part></tp:taxon-name></italic> moss and leaf litter in a young regenerating mixedwood forest; and in other decaying material in forests. In Ontario, adults were captured in litter around raspberry bushes near a bog, in a <italic><tp:taxon-name><tp:taxon-name-part taxon-name-part-type="genus">Typha</tp:taxon-name-part></tp:taxon-name></italic> marsh, and in a nest of <italic><tp:taxon-name><tp:taxon-name-part taxon-name-part-type="genus">Microtus</tp:taxon-name-part> <tp:taxon-name-part taxon-name-part-type="species">pennsylvanicus</tp:taxon-name-part></tp:taxon-name></italic>. Adults were active from March to October in Canada. In Minnesota, adults were captured on a lakeshore and in a <italic><tp:taxon-name><tp:taxon-name-part taxon-name-part-type="genus">Microtus</tp:taxon-name-part></tp:taxon-name></italic> nest, and in Indiana were taken by sifting dump vegetable debris from March to November (<xref ref-type="bibr" rid="B4">Blatchley 1910</xref>).</p></tp:treatment-sec><tp:treatment-sec sec-type="Locality data"><title>Locality data.</title><p>CANADA: <bold>New Brunswick:</bold> Carleton Co., Bell Forest, <named-content xmlns:xlink="http://www.w3.org/1999/xlink" content-type="dwc:verbatimCoordinates" xlink:type="simple">46.2152°N, 67.7192°W</named-content>, 11.V.2005, river margin, under drift material, M.-A. Giguère &amp; R. Webster (RWC) 1 sex undetermined; Charlotte Co., ca. 9 km NW of New River, <named-content xmlns:xlink="http://www.w3.org/1999/xlink" content-type="dwc:verbatimCoordinates" xlink:type="simple">45.2096°N, 66.6483°W</named-content>, 13.VI.2005, alder swamp near large brook, in grass and leaf litter, R.P. Webster (RWC) 1 male. Kent Co., Kouchibouguac Nat. Pk., 21.IX.1977, D.B. Lyons (CNC) 1 female; same data except A. Smetana (CNC) 1 female, and S.J. Miller (CNC) 1 female. Northumberland Co., Goodfellow Brook P.N.A., <named-content xmlns:xlink="http://www.w3.org/1999/xlink" content-type="dwc:verbatimCoordinates" xlink:type="simple">46.8943°N, 65.3796°W</named-content>, 23.V.2007, old-growth eastern white cedar swamp, in litter &amp; grasses &amp; moss on hummocks near water, R.P. Webster (RWC) 1 female; Restigouche Co., Jacquet River Gorge P.N.A., <named-content xmlns:xlink="http://www.w3.org/1999/xlink" content-type="dwc:verbatimCoordinates" xlink:type="simple">47.8200°N, 66.0015°W</named-content>, 13.V.2010, <!--PageBreak--><!--PageBreak--><italic><tp:taxon-name><tp:taxon-name-part taxon-name-part-type="genus">Carex</tp:taxon-name-part></tp:taxon-name></italic> marsh, under alders in leaf litter &amp; moss near brook,  R.P. Webster (RWC) 1 female; Saint John Co., Taylor’s Island, <named-content xmlns:xlink="http://www.w3.org/1999/xlink" content-type="dwc:verbatimCoordinates" xlink:type="simple">45.2238°N, 66.1265°W</named-content>, 26.VII.2004, sea beach, under decaying seaweed, R.P. Webster (RWC) 1 sex undetermined; Sunbury Co., <named-content xmlns:xlink="http://www.w3.org/1999/xlink" content-type="dwc:verbatimCoordinates" xlink:type="simple">46.0173°N, 66.3741°W</named-content>, 18.VI.2007, Road 16 regenerating forest, 8.5 year-old regenerating mixed forest, in sphagnum &amp; leaf litter, R.P. Webster (RWC) 1 female; York Co., Canterbury, trail to Browns Mtn. Fen, <named-content xmlns:xlink="http://www.w3.org/1999/xlink" content-type="dwc:verbatimCoordinates" xlink:type="simple">5.8978°N, 67.6273°W</named-content>, 2.V.2005, Mature cedar forest near stream, sifting leaf litter, M. Giguère (RWC) 1 female; Rt. 645 at Beaver Brook, <named-content xmlns:xlink="http://www.w3.org/1999/xlink" content-type="dwc:verbatimCoordinates" xlink:type="simple">45.6860°N, 66.8668°W</named-content>, 3.V.2008, <italic><tp:taxon-name><tp:taxon-name-part taxon-name-part-type="genus">Carex</tp:taxon-name-part></tp:taxon-name></italic> marsh in litter at base of dead red maple, R.P. Webster (RWC) 1 female; Charters Settlement, <named-content xmlns:xlink="http://www.w3.org/1999/xlink" content-type="dwc:verbatimCoordinates" xlink:type="simple">45.8395°N, 66.7391°W</named-content>, 14.VI.2008, mixed forest, in decaying (moldy) corncobs &amp; cornhusks, R.P. Webster (RWC) 1 female; 8.5 km W of Tracy, off Rt. 645, <named-content xmlns:xlink="http://www.w3.org/1999/xlink" content-type="dwc:verbatimCoordinates" xlink:type="simple">45.6821°N, 66.7894°W</named-content>, 6.V.2008, wet alder swamp, in leaf litter &amp; grass on hummocks, R.P. Webster (RWC) 1 female. <bold>Quebec:</bold> Blandford, 13.V.1971, E.J. Kiteley (CNC) 1 female; Hudson Heights, 24–30.VII.1956, Lindberg (CNC) 1 female; Montreal, 22.IX.1968, E.J. Kiteley (CNC) 1 male; Montreal, 30.IX.1968, E.J. Kiteley (CNC) 8 females; Montreal, 16.V.1969, E.J. Kiteley (CNC) 2 females; Montreal, 5.X.1979, E.J. Kiteley (CNC) 1 female; Montreal, 4.V.1980, E.J. Kiteley (CNC) 1 female; Ormstown, 22.VIII.1980, E.J. Kiteley (CNC) 1 female; Rigaud end Ch. de la Croix. 5.V.1988, A. &amp; Z. Smetana (CNC) 2 females; Saint-Etienne, Lévis, 6.VI.1981, C. Chantal (CNC) 1 female; Ste-Catherine, Port., 5.VIII.1961, J.C. Aubé (CNC) 4 females; Scotstown, 29.V.2006, C. Levesque (LFC) 4 females, 1 sex?; Mcy Co., St-Joachim, 11.VI.1963, C. Chantal (CNC) 1 female; Sherbrooke, 20.IX.1972, Dondale and Redner (CNC) 1 female; Portneuf, ZEC Batiscan-Nelson, SSAM project, Sapinière à bouleau jaune, Lac des Étangs, 4 gaps, Pitfall trap 21, <named-content xmlns:xlink="http://www.w3.org/1999/xlink" content-type="dwc:verbatimCoordinates" xlink:type="simple">46°58'08"N, 72°02'57"W</named-content>, 30.VI–07.VII.2008, 1 specimen; Pitfall trap 23, <named-content xmlns:xlink="http://www.w3.org/1999/xlink" content-type="dwc:verbatimCoordinates" xlink:type="simple">46°58'08"N, 72°02'57"W</named-content>, 1 specimen; Lac Poissonneux, clear cut, Pitfall trap 66, <named-content xmlns:xlink="http://www.w3.org/1999/xlink" content-type="dwc:verbatimCoordinates" xlink:type="simple">47°02'48"N, 72°07'29"W</named-content>, 297 m, 12.VIII–19.VIII.2008, 1 specimen; 2 gaps, Pitfall trap 69, <named-content xmlns:xlink="http://www.w3.org/1999/xlink" content-type="dwc:verbatimCoordinates" xlink:type="simple">47°02'N, 72°07'W</named-content>, 15.VII–22.VII.2008, 1 specimen; Clear cut, Pitfall trap 95, <named-content xmlns:xlink="http://www.w3.org/1999/xlink" content-type="dwc:verbatimCoordinates" xlink:type="simple">47°02'N, 72°07'W</named-content>, 1 specimen; 2 gaps, Pitfall trap 98, <named-content xmlns:xlink="http://www.w3.org/1999/xlink" content-type="dwc:verbatimCoordinates" xlink:type="simple">47°02'N, 72°07'W</named-content>, 22.VII–29.VII.2008,1 specimen; 29.VII–05.VIII.2008, 1 specimen; 25.VI–02.VII.2008, 2 specimens; Pitfall trap 99, 27.V–03.VI.2008, 1 specimen; Pitfall trap 100, 12.VIII–19.VIII.2008, 1 specimen; Pitfall trap 101, 02.VII-08.VII.2008, 1 specimen; Pitfall trap 102,12.VIII–19.VIII.2008, 1 specimen; 22.VII-29.VII.2008, 1 specimen; 8 gaps, Pitfall trap 103, <named-content xmlns:xlink="http://www.w3.org/1999/xlink" content-type="dwc:verbatimCoordinates" xlink:type="simple">47°02'N, 72°07'W</named-content>, 22.VII-29.VII.2008, 1 specimen; Pitfall trap 105, 25.VI–02.VII.2008, 1 specimen; Pitfall trap 107, 25.VI-02.VII.2008, 1 specimen; 4 gaps, Pitfall trap 109, <named-content xmlns:xlink="http://www.w3.org/1999/xlink" content-type="dwc:verbatimCoordinates" xlink:type="simple">47°02'N, 72°07'W</named-content>, 25.VI–02.VII.2008, 2 specimens; 08.VII–15.VII.2008, 1 specimen; Pitfall trap 110, 1 specimen; 10.VI-17.VI.2008, 2 specimens; Pitfall trap 111, 17.VI–25.VI.2008, 1 specimen; 25.VI-02.VII.2008, 1 specimen; Pitfall trap 113, 08.VII–15.VII.2008, 1 specimen; 10.VI-17.VI.2008, 1 specimen.</p><p><bold>Ontario:</bold> Ancaster, 28.III.1963, J.E.H. Martin (CNC) 4 females; Carleton Co., Fitzroy Prov. Pk., 2-3.V.1979, A. &amp; Z. Smetana (CNC) 1 female; Mer Bleue, 3.III.1973, Redner and Starr (CNC) 27 females; Ottawa, Mer Bleue bog, 16.IV.1972, litter around raspberry, L. LeSage (CNC) 4 females, 1 sex?; Mer Bleue, 17.X.1980, en fauchant herbages dans un champ, L. LeSage (CNC) 7 females; Ottawa, 22.VIII.1912, Beaulieu (CNC) 1 female; Ottawa, Shirleys Bay, 2.V.1970, A. &amp; Z. Smetana (CNC) 1 female; Ottawa, <!--PageBreak-->Mer Bleue bog, 23.IV.1982, ridge litter, L. LeSage (CNC) 5 females; Carlsbad Springs, Mer Bleue, 23.V.1980, A. Smetana (CNC) 9 females; Kinburn, 8.VI.1962, ex <italic><tp:taxon-name><tp:taxon-name-part taxon-name-part-type="genus">Microtus</tp:taxon-name-part></tp:taxon-name></italic> nest, J.E.H Martin (CNC) 9 females; Ottawa, Black Rapids, 19.VIII.1959, J.R. Vockeroth (CNC) 3 females; Osgoode, 20.X.1967, ex nest of <italic><tp:taxon-name><tp:taxon-name-part taxon-name-part-type="genus">Microtus</tp:taxon-name-part> <tp:taxon-name-part taxon-name-part-type="species">pennsylvanicus</tp:taxon-name-part></tp:taxon-name></italic>, J.M. Campbell and A. Smetana (CNC) 7 females; 6 mi. W. Richmont, 28.III.1973, J.E.H. Martin (CNC) 1 female; Rondo Provincial Park, Marsh Trail, 2.VI.1985, tread <italic><tp:taxon-name><tp:taxon-name-part taxon-name-part-type="genus">Typha</tp:taxon-name-part></tp:taxon-name></italic> in marsh, A. Davies and J.M. Campbell (CNC) 1 female; South March, 19.X.1967, A. Smetana (CNC) 1 female; 19 mi. S. Temagami, 1-13.VIII.1973, J. Redner and C. Starr (CNC) 1 female; North Bay, 11.VII.1972, E.J. Kiteley (CNC) 1 female.</p><p>UNITED STATES OF AMERICA: <bold>Massachusetts:</bold> Northampton, 5.XI.1978, E.J. Kiteley (CNC) 2 females; <bold>Minnesota</bold>, Minneapolis, 25.VI.1958, E.J. Kiteley (CNC) 1 female; New York: Chautauqua Co., Lake Shore, Sheridan, II.1968, ex nest of <italic><tp:taxon-name><tp:taxon-name-part taxon-name-part-type="genus">Microtus</tp:taxon-name-part> <tp:taxon-name-part taxon-name-part-type="species">pennsylvanicus</tp:taxon-name-part></tp:taxon-name></italic>, A.H. Benton (CNC) 1 female.</p></tp:treatment-sec><tp:treatment-sec sec-type="Comments"><title>Comments.</title><p>In new material of <italic><tp:taxon-name><tp:taxon-name-part taxon-name-part-type="genus">Mocyta</tp:taxon-name-part></tp:taxon-name></italic> from Quebec and New Brunswick, we discovered an unrecorded bicoloured species from Canada that was similar in body size, coloration and shape of spermatheca to the native <italic><tp:taxon-name><tp:taxon-name-part taxon-name-part-type="genus">Mocyta</tp:taxon-name-part> <tp:taxon-name-part taxon-name-part-type="species">luteola</tp:taxon-name-part></tp:taxon-name></italic> (Erichson) and the European <italic><tp:taxon-name><tp:taxon-name-part taxon-name-part-type="genus">Mocyta</tp:taxon-name-part> <tp:taxon-name-part taxon-name-part-type="species">negligens</tp:taxon-name-part></tp:taxon-name></italic> (Mulsant &amp; Rey) and <italic><tp:taxon-name><tp:taxon-name-part taxon-name-part-type="genus">Mocyta</tp:taxon-name-part> <tp:taxon-name-part taxon-name-part-type="species">gilvicollis</tp:taxon-name-part></tp:taxon-name></italic> (Scheerpeltz). After examining the types and additional specimens of the two European species and <italic><tp:taxon-name><tp:taxon-name-part taxon-name-part-type="genus">Mocyta</tp:taxon-name-part> <tp:taxon-name-part taxon-name-part-type="species">luteola</tp:taxon-name-part></tp:taxon-name></italic> and comparing them with Canadian individuals of our new species, we have concluded that our populations represent <italic><tp:taxon-name><tp:taxon-name-part taxon-name-part-type="genus">Mocyta</tp:taxon-name-part> <tp:taxon-name-part taxon-name-part-type="species">luteola</tp:taxon-name-part></tp:taxon-name></italic> and that they are not conspecific with the two European species, as they differ in external morphological features such as body proportions, microsculpture, and shape and pubescence of pronotum. After examining the types of both nominal species (<italic><tp:taxon-name><tp:taxon-name-part taxon-name-part-type="genus">Mocyta</tp:taxon-name-part> <tp:taxon-name-part taxon-name-part-type="species">negligens</tp:taxon-name-part></tp:taxon-name></italic>, <italic><tp:taxon-name><tp:taxon-name-part taxon-name-part-type="genus">Mocyta</tp:taxon-name-part> <tp:taxon-name-part taxon-name-part-type="species">gilvicollis</tp:taxon-name-part></tp:taxon-name></italic>), and additional specimens from Europe, we found no significant morphological differences between the two species. Therefore these two European species are considered as conspecific, and <italic><tp:taxon-name><tp:taxon-name-part taxon-name-part-type="genus">Mocyta</tp:taxon-name-part> <tp:taxon-name-part taxon-name-part-type="species">gilvicollis</tp:taxon-name-part></tp:taxon-name></italic> is considered as a new synonym of <italic><tp:taxon-name><tp:taxon-name-part taxon-name-part-type="genus">Mocyta</tp:taxon-name-part> <tp:taxon-name-part taxon-name-part-type="species">negligens</tp:taxon-name-part></tp:taxon-name></italic> with details listed below (Figs <xref ref-type="fig" rid="F10">9a–g</xref>, <xref ref-type="fig" rid="F11">10–14</xref>).</p><p><italic><tp:taxon-name><tp:taxon-name-part taxon-name-part-type="genus">Colpodota</tp:taxon-name-part> <tp:taxon-name-part taxon-name-part-type="species">negligens</tp:taxon-name-part></tp:taxon-name></italic> <xref ref-type="bibr" rid="B29">Mulsant and Rey 1873</xref>: 156 (Figs <xref ref-type="fig" rid="F11">10–14</xref>); <xref ref-type="bibr" rid="B2">Benick and Lohse 1974</xref> (as <italic><tp:taxon-name><tp:taxon-name-part taxon-name-part-type="genus">Mocyta</tp:taxon-name-part></tp:taxon-name></italic>); <xref ref-type="bibr" rid="B34">Smetana 2004</xref> (as <italic><tp:taxon-name><tp:taxon-name-part taxon-name-part-type="genus">Acrotona</tp:taxon-name-part></tp:taxon-name></italic>).</p><p>LECTOTYPE (male): the specimen does not have any original label but it is from the historical Rey collection (CCL) and it is pinned next to the original name label by Rey. It bears V. Gusarov’s lectotype designation label (2000), and his identification label as <italic><tp:taxon-name><tp:taxon-name-part taxon-name-part-type="genus">Atheta</tp:taxon-name-part> <tp:taxon-name-part taxon-name-part-type="species">fungi</tp:taxon-name-part></tp:taxon-name></italic> (Gravenhorst), 2000. Because this designation was never published, we formally designate this specimen as a lectotype and put our determination label as <italic><tp:taxon-name><tp:taxon-name-part taxon-name-part-type="genus">Mocyta</tp:taxon-name-part> <tp:taxon-name-part taxon-name-part-type="species">negligens</tp:taxon-name-part></tp:taxon-name></italic> (Mulsant and Rey), J. Klimaszewski 2014.</p><p>PARALECTOTYPES: there are 4 syntypes (1 male, 3 females) in Rey’s collection that are here designated as paralectotypes. One of the syntypes (female) bears a black dot label, which indicates that the specimen was taken in Provence, in southeast France. The specimens bear Paralectotype designation labels by V. Gusarov (2000) but because these designations were not published, we formally designate them as paralectotypes. All are determined as <italic><tp:taxon-name><tp:taxon-name-part taxon-name-part-type="genus">Mocyta</tp:taxon-name-part> <tp:taxon-name-part taxon-name-part-type="species">negligens</tp:taxon-name-part></tp:taxon-name></italic> (Mulsant and Rey), det. J. Klimaszewski 2014.</p><!--PageBreak--><p><italic><tp:taxon-name><tp:taxon-name-part taxon-name-part-type="genus">Atheta</tp:taxon-name-part> <tp:taxon-name-part taxon-name-part-type="species">gilvicollis</tp:taxon-name-part></tp:taxon-name></italic> <xref ref-type="bibr" rid="B32">Scheerpeltz 1949</xref>: 355 (Figs <xref ref-type="fig" rid="F10">9a–g</xref>). <bold>syn. n.</bold></p><p>LECTOTYPE (male): Typus; <tp:taxon-name><tp:taxon-name-part taxon-name-part-type="genus">Atheta</tp:taxon-name-part> (<tp:taxon-name-part taxon-name-part-type="subgenus">Acrotona</tp:taxon-name-part>) <tp:taxon-name-part taxon-name-part-type="species">gilvicollis</tp:taxon-name-part></tp:taxon-name>; O. Scheerpeltz [red label]; female sign; Üttligen; IX.1943; ex coll. Scheerpeltz [blue card] (MNHV) examined, present designation.</p><p>PARALECTOTYPES: Erlach; X.1951; male sign; <italic><tp:taxon-name><tp:taxon-name-part taxon-name-part-type="species">gilvicollis</tp:taxon-name-part></tp:taxon-name></italic> ex coll. Scheerpeltz [blue card]; Vienna Museum (NHMV) 1 male, examined; Frauenfeld; VII.1955; <italic><tp:taxon-name><tp:taxon-name-part taxon-name-part-type="species">gilvicollis</tp:taxon-name-part></tp:taxon-name></italic> Scheerpeltz, ex coll. Scheerpeltz (NHMV) sex undetermined, examined, present designation.</p></tp:treatment-sec><tp:treatment-sec><!--Section generated to contain objects referenced in tp:taxon-treatment.--><fig id="F10" position="float" orientation="portrait"><label>Figures 9a–g.</label><caption><p><italic><tp:taxon-name><tp:taxon-name-part taxon-name-part-type="genus">Mocyta</tp:taxon-name-part> <tp:taxon-name-part taxon-name-part-type="species">givicollis</tp:taxon-name-part></tp:taxon-name></italic> (Scheerpeltz) [images based on Types, Austria] (=<italic><tp:taxon-name><tp:taxon-name-part taxon-name-part-type="genus">Mocyta</tp:taxon-name-part> <tp:taxon-name-part taxon-name-part-type="species">negligens</tp:taxon-name-part></tp:taxon-name></italic>): <bold>9a</bold> habitus in dorsal view <bold>9b</bold> median lobe of aedeagus in lateral view <bold>9c</bold> male tergite VIII <bold>9d</bold> male sternite VIII <bold>9e</bold> spermatheca in lateral view <bold>9f</bold> female tergite VIII <bold>9g</bold> female sternite VIII. Broken line indicates original border of bulbus which was distorted during preparations. Scale bar for habitus = 1 mm, and the remaining scale bars = 0.2 mm.</p></caption><graphic xmlns:xlink="http://www.w3.org/1999/xlink" xlink:href="zookeys-487-111-g010.jpg" position="float" orientation="portrait" xlink:type="simple" id="oo_39897.jpg"/></fig><fig id="F11" position="float" orientation="portrait"><label>Figures 10–14.</label><caption><p><italic><tp:taxon-name><tp:taxon-name-part taxon-name-part-type="genus">Mocyta</tp:taxon-name-part> <tp:taxon-name-part taxon-name-part-type="species">negligens</tp:taxon-name-part></tp:taxon-name></italic> Mulsant &amp; Rey (=<italic><tp:taxon-name><tp:taxon-name-part taxon-name-part-type="genus">Mocyta</tp:taxon-name-part> <tp:taxon-name-part taxon-name-part-type="species">givicollis</tp:taxon-name-part></tp:taxon-name></italic>) [habitus images in dorsal view, based on types, France]: <bold>10</bold> lectotype <bold>11</bold> paralectotype 1 <bold>12</bold> paralectotype 2 <bold>13</bold> paralectotype 3 <bold>14</bold> paralectotype 4 [abdomen]. Scale bar for habitus = 1 mm.</p></caption><graphic xmlns:xlink="http://www.w3.org/1999/xlink" xlink:href="zookeys-487-111-g011.jpg" position="float" orientation="portrait" xlink:type="simple" id="oo_39898.jpg"/></fig></tp:treatment-sec><ref-list><ref id="B10"><mixed-citation xmlns:xlink="http://www.w3.org/1999/xlink" xlink:type="simple"><person-group><name name-style="western"><surname>Erichson</surname><given-names>WF</given-names></name></person-group> (<year>1839</year>) <source>Genera et species staphylinorum insectorum coleopterorum familiae</source>. <publisher-name>FH Morin</publisher-name>, <publisher-loc>Berlin</publisher-loc>, <size units="page">400 pp</size>.</mixed-citation></ref><ref id="B3"><mixed-citation xmlns:xlink="http://www.w3.org/1999/xlink" xlink:type="simple"><person-group><name name-style="western"><surname>Bland</surname><given-names>JHB</given-names></name></person-group> (<year>1865</year>) <article-title>Compiled descriptions of North American <tp:taxon-name><tp:taxon-name-part taxon-name-part-type="family">Staphylinidae</tp:taxon-name-part></tp:taxon-name>.</article-title><source>Proceedings of the Entomological Society of Philadelphia</source><volume>4</volume>: <fpage>391</fpage>–<lpage>425</lpage>.</mixed-citation></ref><ref id="B4"><mixed-citation xmlns:xlink="http://www.w3.org/1999/xlink" xlink:type="simple"><person-group><name name-style="western"><surname>Blatchley</surname><given-names>WS</given-names></name></person-group> (<year>1910</year>) <article-title>The <tp:taxon-name><tp:taxon-name-part taxon-name-part-type="order">Coleoptera</tp:taxon-name-part></tp:taxon-name> or beetles (exclusive of the <tp:taxon-name><tp:taxon-name-part taxon-name-part-type="genus">Rhynchophora</tp:taxon-name-part></tp:taxon-name>) known to occur in Indiana with bibliography and descriptions of new species.</article-title><source>Indiana Department of Geology and Natural Resources</source><volume>1</volume>: <fpage>1</fpage>–<lpage>1386</lpage>.</mixed-citation></ref><ref id="B28"><mixed-citation xmlns:xlink="http://www.w3.org/1999/xlink" xlink:type="simple"><person-group><name name-style="western"><surname>Moore</surname><given-names>I</given-names></name><name name-style="western"><surname>Legner</surname><given-names>EF</given-names></name></person-group> (<year>1975</year>) <source>A catalogue of the <tp:taxon-name><tp:taxon-name-part taxon-name-part-type="family">Staphylinidae</tp:taxon-name-part></tp:taxon-name> of America north of Mexico (<tp:taxon-name><tp:taxon-name-part taxon-name-part-type="order">Coleoptera</tp:taxon-name-part></tp:taxon-name>)</source>. <publisher-name>University of California, Division of Agricultural Science</publisher-name>, <issue>Special Publication No. 3015</issue>: <fpage>1</fpage>–<lpage>514</lpage>.</mixed-citation></ref><ref id="B8"><mixed-citation xmlns:xlink="http://www.w3.org/1999/xlink" xlink:type="simple"><person-group><name name-style="western"><surname>Casey</surname><given-names>TL</given-names></name></person-group> (<year>1910</year>) <article-title>New species of the staphylinid tribe <tp:taxon-name><tp:taxon-name-part taxon-name-part-type="tribe">Myrmedoniini</tp:taxon-name-part></tp:taxon-name>.</article-title><source>Memoirs on the <tp:taxon-name><tp:taxon-name-part taxon-name-part-type="order">Coleoptera</tp:taxon-name-part></tp:taxon-name></source><volume>1</volume>. <publisher-name>New Era Printing Co</publisher-name>, <publisher-loc>Lancaster, Pennsylvania</publisher-loc>, <fpage>1</fpage>–<lpage>84</lpage>.</mixed-citation></ref><ref id="B15"><mixed-citation xmlns:xlink="http://www.w3.org/1999/xlink" xlink:type="simple"><person-group><name name-style="western"><surname>Klimaszewski</surname><given-names>J</given-names></name><name name-style="western"><surname>Langor</surname><given-names>D</given-names></name><name name-style="western"><surname>Savard</surname><given-names>K</given-names></name><name name-style="western"><surname>Pelletier</surname><given-names>G</given-names></name><name name-style="western"><surname>Chandler</surname><given-names>DS</given-names></name><name name-style="western"><surname>Sweeney</surname><given-names>J</given-names></name></person-group> (<year>2007b</year>) <article-title>Rove beetles (<tp:taxon-name><tp:taxon-name-part taxon-name-part-type="order">Coleoptera</tp:taxon-name-part></tp:taxon-name>: <tp:taxon-name><tp:taxon-name-part taxon-name-part-type="family">Staphylinidae</tp:taxon-name-part></tp:taxon-name>) in yellow birch-dominated stands of southeastern Quebec, Canada: diversity, abundance, and description of a new species.</article-title><source>The Canadian Entomologist</source><volume>139</volume>: <fpage>793</fpage>–<lpage>833</lpage>. doi: <ext-link ext-link-type="doi" xlink:href="10.4039/n06-057" xlink:type="simple">10.4039/n06-057</ext-link></mixed-citation></ref><ref id="B29"><mixed-citation xmlns:xlink="http://www.w3.org/1999/xlink" xlink:type="simple"><person-group><name name-style="western"><surname>Mulsant</surname><given-names>E</given-names></name><name name-style="western"><surname>Rey</surname><given-names>C</given-names></name></person-group> (<year>1873</year>) <article-title>Description de divers coléoptères brevipennes ou peu connus.</article-title><source>Opuscules Entomologiques</source><volume>15</volume>: <fpage>147</fpage>–<lpage>189</lpage>.</mixed-citation></ref><ref id="B2"><mixed-citation xmlns:xlink="http://www.w3.org/1999/xlink" xlink:type="simple"><person-group><name name-style="western"><surname>Benick</surname><given-names>G</given-names></name><name name-style="western"><surname>Lohse</surname><given-names>GA</given-names></name></person-group> (<year>1974</year>) <article-title>Tribus 14 (<tp:taxon-name><tp:taxon-name-part taxon-name-part-type="tribe">Callicerini</tp:taxon-name-part></tp:taxon-name>).</article-title> In: <person-group><name name-style="western"><surname>Freude</surname><given-names>H</given-names></name><name name-style="western"><surname>Harde</surname><given-names>KW</given-names></name><name name-style="western"><surname>Lohse</surname><given-names>A</given-names></name></person-group> (<role>Eds</role>) <source>Die Käfer Mitteleuropas. Band 5: <tp:taxon-name><tp:taxon-name-part taxon-name-part-type="family">Staphylinidae</tp:taxon-name-part></tp:taxon-name> II (<tp:taxon-name><tp:taxon-name-part taxon-name-part-type="subfamily">Hypocyphtinae</tp:taxon-name-part></tp:taxon-name> und <tp:taxon-name><tp:taxon-name-part taxon-name-part-type="subfamily">Aleocharinae</tp:taxon-name-part></tp:taxon-name>) <tp:taxon-name><tp:taxon-name-part taxon-name-part-type="family">Pselaphidae</tp:taxon-name-part></tp:taxon-name></source>. <publisher-name>Goecke &amp; Evers</publisher-name>, <publisher-loc>Krefeld</publisher-loc>, <fpage>72</fpage>–<lpage>221</lpage>.</mixed-citation></ref><ref id="B34"><mixed-citation xmlns:xlink="http://www.w3.org/1999/xlink" xlink:type="simple"><person-group><name name-style="western"><surname>Smetana</surname><given-names>A</given-names></name></person-group> (<year>2004</year>) <article-title>Subfamily <tp:taxon-name><tp:taxon-name-part taxon-name-part-type="subfamily">Aleocharinae</tp:taxon-name-part></tp:taxon-name> Fleming, 1921.</article-title> In: <person-group><name name-style="western"><surname>Löbl</surname><given-names>I</given-names></name><name name-style="western"><surname>Smetana</surname><given-names>A</given-names></name></person-group> (<role>Eds</role>) <source>Catalogue of Palaearctic <tp:taxon-name><tp:taxon-name-part taxon-name-part-type="order">Coleoptera</tp:taxon-name-part></tp:taxon-name></source>, <source>Vol. 2</source>. <publisher-name>Apollo Books</publisher-name>, <publisher-loc>Stenstrup</publisher-loc>, <fpage>353</fpage>–<lpage>494</lpage>.</mixed-citation></ref><ref id="B32"><mixed-citation xmlns:xlink="http://www.w3.org/1999/xlink" xlink:type="simple"><person-group><name name-style="western"><surname>Scheerpeltz</surname><given-names>O</given-names></name></person-group> (<year>1949</year>) <article-title>Zwei neue Atheten aus der Schweiz (<tp:taxon-name><tp:taxon-name-part taxon-name-part-type="order">Coleoptera</tp:taxon-name-part></tp:taxon-name>, <tp:taxon-name><tp:taxon-name-part taxon-name-part-type="family">Staphylinidae</tp:taxon-name-part></tp:taxon-name>).</article-title><source>Mittelungen der Schweizerischen Entomologischen Gesellschaft</source><volume>22</volume>: <fpage>347</fpage>–<lpage>358</lpage>.</mixed-citation></ref></ref-list></tp:taxon-treatment>
