# Supplementary material for: Review of Canadian species of the genus Mocyta Mulsant & Rey (Coleoptera, Staphylinidae, Aleocharinae), with the description of a new species and a new synonymy
Source: Zookeys. 2015 Mar 16;(487):111–39. doi: 10.3897/zookeys.487.9151 (PMC4366688; doi:10.3897/zookeys.487.9151)
Supplement: XML Treatment for Mocyta discreta [file zookeys.487.9151-treatment6.xml]

<!DOCTYPE tp:taxon-treatment
  PUBLIC "-//TaxonX//DTD Taxonomic Treatment Publishing DTD v0 20100105//EN" "tax-treatment-NSO.dtd">
<tp:taxon-treatment xmlns:tp="http://www.plazi.org/taxpub"><tp:treatment-meta><kwd-group><label>Taxon classification</label><kwd><named-content content-type="kingdom">Animalia</named-content></kwd><kwd><named-content content-type="order">Coleoptera</named-content></kwd><kwd><named-content content-type="family">Staphylinidae</named-content></kwd></kwd-group><mixed-citation publication-type="journal"><person-group><name><surname>Klimaszewski</surname><given-names>Jan</given-names></name><name><surname>Webster</surname><given-names>Reginald P.</given-names></name><name><surname>Bourdon</surname><given-names>Caroline</given-names></name><name><surname>Pelletier</surname><given-names>Georges</given-names></name><name><surname>Godin</surname><given-names>Benoit</given-names></name><name><surname>Langor</surname><given-names>David W.</given-names></name></person-group><article-title>Review of Canadian species of the genus <italic><tp:taxon-name><tp:taxon-name-part taxon-name-part-type="genus">Mocyta</tp:taxon-name-part></tp:taxon-name></italic> Mulsant &amp; Rey (<tp:taxon-name><tp:taxon-name-part taxon-name-part-type="order">Coleoptera</tp:taxon-name-part></tp:taxon-name>, <tp:taxon-name><tp:taxon-name-part taxon-name-part-type="family">Staphylinidae</tp:taxon-name-part></tp:taxon-name>, <tp:taxon-name><tp:taxon-name-part taxon-name-part-type="subfamily">Aleocharinae</tp:taxon-name-part></tp:taxon-name>), with the description of a new species and a new synonymy</article-title><source>Zookeys</source><day>16</day><month>3</month><year>2015</year><volume>2015</volume><issue>487</issue><fpage>111</fpage><lpage>139</lpage><pub-id pub-id-type="doi">10.3897/zookeys.487.9151</pub-id></mixed-citation></tp:treatment-meta><tp:nomenclature><label>5.</label><tp:taxon-name>
                                <tp:taxon-name-part taxon-name-part-type="genus">Mocyta</tp:taxon-name-part>
                                <tp:taxon-name-part taxon-name-part-type="species">discreta</tp:taxon-name-part>
                            </tp:taxon-name><tp:taxon-authority>(Casey)</tp:taxon-authority><xref ref-type="fig" rid="F8">Figs 7a–g</xref><xref ref-type="fig" rid="F7">, Map 2</xref><!--PageBreak--><tp:nomenclature-citation-list><tp:nomenclature-citation><tp:taxon-name><tp:taxon-name-part taxon-name-part-type="genus">Eurypronota</tp:taxon-name-part> <tp:taxon-name-part taxon-name-part-type="species">discreta</tp:taxon-name-part></tp:taxon-name><comment><xref ref-type="bibr" rid="B7">Casey 1894</xref> [1893]: 335; <xref ref-type="bibr" rid="B28">Moore and Legner 1975</xref>: 359 (as <italic><tp:taxon-name><tp:taxon-name-part taxon-name-part-type="genus">Acrotona</tp:taxon-name-part></tp:taxon-name></italic>). <bold>LECTOTYPE</bold> (male): USA: Ia [Iowa], Cedar Rapids, Dr. E. Brendel [in orig. description]; <italic><tp:taxon-name><tp:taxon-name-part taxon-name-part-type="genus">Eurypronota</tp:taxon-name-part> <tp:taxon-name-part taxon-name-part-type="species">discreta</tp:taxon-name-part></tp:taxon-name></italic> Casey; Casey bequest 1925; Lectotype label designated by V.I. Gusarov, 1999, but because he never published his designation, we here formally designate this specimen as a lectotype with J. Klimaszewski’s designation label 2014 (USNM). <bold>PARALECTOTYPES:</bold> USA: Ia [Iowa], paratype 2(USNM)1 female; Ia, paratype 3(USNM)1 female; Ia, paratype 4(USNM)1 female; Ia, paratype 5(USNM)1 male; Ia, paratype 6(USNM)1 female; Ia, paratype 7(USNM)1 female; and Ia, paratype 8(USNM)1 female. All these specimens bear V.I Gusarov paralectotype labels, but because he never published his designations we here formally designate these specimens as paralectotypes with J. Klimaszewski’s designation label 2014 (USNM).</comment></tp:nomenclature-citation></tp:nomenclature-citation-list></tp:nomenclature><tp:treatment-sec sec-type="Diagnosis"><title>Diagnosis.</title><p>Body broadly oval (Fig. <xref ref-type="fig" rid="F8">7a</xref>), length 2.4–2.8 mm; head and entire abdomen or its basal part only from brown to almost black, pronotum and basal half of abdomen in most specimens light brown, testaceous or reddish-brown, elytra yellowish to reddish-brown with some irregular small dark brown spots and darker than pronotum, legs and palps yellowish to reddish-brown and antennae either uniformly yellowish to light brown; antennal articles I-IV elongate and V-X variable in length from subquadrate to slightly elongate (Fig. <xref ref-type="fig" rid="F8">7a</xref>); pronotum transverse, usually very large but variable in width, from slightly broader than elytra to 1/7 wider [pronotum usually broader in females than in males], strongly rounded laterally, and arcuate basally; elytra transverse and shorter than pronotum; abdomen broadly arcuate laterally and with very strong macrosetae apically. MALE: median lobe of aedeagus as illustrated (Fig. <xref ref-type="fig" rid="F8">7b</xref>); tergite VIII truncate apically (Fig. <xref ref-type="fig" rid="F8">7c</xref>); sternite VIII slightly produced and rounded apically and with numerous strong macrosetae in apical part of disc, space between base of disc and antecostal suture <!--PageBreak-->broad, antecostal suture sinuate medially (Fig. <xref ref-type="fig" rid="F8">7d</xref>). FEMALE: spermatheca pear-shaped with small and shallow apical invagination, stem thin and straight anteriorly and coiled posteriorly (Fig. <xref ref-type="fig" rid="F8">7e</xref>); tergite and sternite VIII truncate apically (Fig. <xref ref-type="fig" rid="F8">7f, g</xref>).</p><fig id="F8" position="float" orientation="portrait"><label>Figures 7a–g.</label><caption><p><italic><tp:taxon-name><tp:taxon-name-part taxon-name-part-type="genus">Mocyta</tp:taxon-name-part> <tp:taxon-name-part taxon-name-part-type="species">discreta</tp:taxon-name-part></tp:taxon-name></italic> (Casey): <bold>7a</bold> habitus in dorsal view <bold>7b</bold> median lobe of aedeagus in lateral view <bold>7c</bold> male tergite VIII <bold>7d</bold> male sternite VIII <bold>7e</bold> spermatheca <bold>7f</bold> female tergite VIII <bold>7g</bold> female sternite VIII. Scale bar for habitus = 1 mm, and the remaining scale bars = 0.2 mm.</p></caption><graphic xmlns:xlink="http://www.w3.org/1999/xlink" xlink:href="zookeys-487-111-g008.jpg" position="float" orientation="portrait" xlink:type="simple" id="oo_39895.jpg"/></fig><p>This species is readily recognisable from other <italic><tp:taxon-name><tp:taxon-name-part taxon-name-part-type="genus">Mocyta</tp:taxon-name-part></tp:taxon-name></italic> species by its bicoloured body, large pronotum, very strong macrosetae on the apical part of the abdomen, and antennal articles V-X subquadrate to elongate.</p></tp:treatment-sec><tp:treatment-sec sec-type="Distribution"><title>Distribution.</title><p>This nearctic species is newly reported from Canada and the provinces of Ontario, Quebec and Saskatchewan (Map <xref ref-type="fig" rid="F7">2</xref>), and from Minnesota. <xref ref-type="bibr" rid="B7">Casey (1894)</xref> described this species from Cedar Rapids, Iowa, USA, and no other records of this species were published from North America until now.</p></tp:treatment-sec><tp:treatment-sec sec-type="Natural history"><title>Natural history.</title><p>In Ontario, adults were collected in forest litter, deciduous leaf mold, and maple forest from March through October. In Quebec, adults were found in maple-oak forest litter and other deciduous tree litter, from May through August. In Saskatchewan, adults were collected from deciduous forest litter in October.</p></tp:treatment-sec><tp:treatment-sec sec-type="New jurisdictional records"><title>New jurisdictional records.</title><p>CANADA: <bold>Ontario:</bold> 7 km W Petawawa, 16.IV.1988, A. Smetana (CNC) 1 male; Chaffeys Locks, 24.X.1971, forest litter, S. Peck (CNC) 4 females, 1 male, 2 sex undetermined; Kinburn, 8.IV.1962, <italic><tp:taxon-name><tp:taxon-name-part taxon-name-part-type="genus">Acer</tp:taxon-name-part></tp:taxon-name></italic> sp., J.E.H. Martin (CNC) 3 sex undetermined; 89 mi. N. Pickle Lake, 21.VI.1973, Campbell and Parry (CNC) 1 male; South March, 19.X.1967, A. Smetana (CNC) 1 female; Merivale, 19.VI.1953, deciduous leaf mold (CNC) 1 female; Mer Bleue, 3.VIII.1973, Redner and Starr (CNC) 1 sex undetermined. <bold>Quebec:</bold> Chelsea, 8.VI.1953, E.C. Becker (CNC) 1 sex undetermined; Chelsea, 22.VIII. 1957, J.R. Vockeroth (CNC) 1 sex undetermined; Danford Lake, 30.VI.1953, Berlese deciduous duff, E.C. Becker (CNC) 1 sex undetermined; Rigaud, 15.V.1979, A. Smetana and E.C. Becker (CNC) 1 male, 3 sex undetermined; Rigaud, end Ch. de la Croix, 5.V.1988, A. and Z. Smetana (CNC) 1 female, 1 sex undetermined; 5 km W. Farrellton, Lake Bernard, 8.VII.1973, maple-oak litter, A. Davies (CNC) 2 sex ? undetermined. <bold>Saskatchewan:</bold> Saskatoon, Saskatchewan River, <named-content xmlns:xlink="http://www.w3.org/1999/xlink" content-type="dwc:verbatimCoordinates" xlink:type="simple">52.127°N, 106.662°W</named-content>, 477 m, 6.X.2008, litter sifting, deciduous, B. Godin (BGC) 3 males, 3 females.</p><p>UNITED STATES OF AMERICA: <bold>Minnesota:</bold> Ramsey Co., Lake Vadnais, 10.V.1960, soil sample (CNC) 1 male; Brainerd, 10.VI.1965, E.J. Kiteley (CNC) 1 male [new state record].</p></tp:treatment-sec><tp:treatment-sec><!--Section generated to contain objects referenced in tp:taxon-treatment.--><fig id="F7" position="float" orientation="portrait"><label>Maps 1–3.</label><caption><p><bold>1</bold> Distribution of <italic><tp:taxon-name><tp:taxon-name-part taxon-name-part-type="genus">Mocyta</tp:taxon-name-part> <tp:taxon-name-part taxon-name-part-type="species">cupiens</tp:taxon-name-part></tp:taxon-name></italic> (Casey) in Canada <bold>2</bold> Distribution of <italic><tp:taxon-name><tp:taxon-name-part taxon-name-part-type="genus">Mocyta</tp:taxon-name-part> <tp:taxon-name-part taxon-name-part-type="species">discreta</tp:taxon-name-part></tp:taxon-name></italic> in Canada <bold>3</bold> Distribution of <italic><tp:taxon-name><tp:taxon-name-part taxon-name-part-type="genus">Mocyta</tp:taxon-name-part> <tp:taxon-name-part taxon-name-part-type="species">sphagnorum</tp:taxon-name-part></tp:taxon-name></italic> in Canada.</p></caption><graphic xmlns:xlink="http://www.w3.org/1999/xlink" xlink:href="zookeys-487-111-g007.jpg" position="float" orientation="portrait" xlink:type="simple" id="oo_39894.jpg"/></fig></tp:treatment-sec><ref-list><ref id="B7"><mixed-citation xmlns:xlink="http://www.w3.org/1999/xlink" xlink:type="simple"><person-group><name name-style="western"><surname>Casey</surname><given-names>TL</given-names></name></person-group> (<year>1894</year>) <article-title>Coleopterological notices. V.</article-title><source>Annals of the New York Academy of Sciences</source><volume>7</volume>: <fpage>281</fpage>–<lpage>606</lpage>. doi: <ext-link ext-link-type="doi" xlink:href="10.1111/j.1749-6632.1893.tb55411.x" xlink:type="simple">10.1111/j.1749-6632.1893.tb55411.x</ext-link></mixed-citation></ref><ref id="B28"><mixed-citation xmlns:xlink="http://www.w3.org/1999/xlink" xlink:type="simple"><person-group><name name-style="western"><surname>Moore</surname><given-names>I</given-names></name><name name-style="western"><surname>Legner</surname><given-names>EF</given-names></name></person-group> (<year>1975</year>) <source>A catalogue of the <tp:taxon-name><tp:taxon-name-part taxon-name-part-type="family">Staphylinidae</tp:taxon-name-part></tp:taxon-name> of America north of Mexico (<tp:taxon-name><tp:taxon-name-part taxon-name-part-type="order">Coleoptera</tp:taxon-name-part></tp:taxon-name>)</source>. <publisher-name>University of California, Division of Agricultural Science</publisher-name>, <issue>Special Publication No. 3015</issue>: <fpage>1</fpage>–<lpage>514</lpage>.</mixed-citation></ref></ref-list></tp:taxon-treatment>
