# Supplementary material for: Review of Canadian species of the genus Mocyta Mulsant & Rey (Coleoptera, Staphylinidae, Aleocharinae), with the description of a new species and a new synonymy
Source: Zookeys. 2015 Mar 16;(487):111–39. doi: 10.3897/zookeys.487.9151 (PMC4366688; doi:10.3897/zookeys.487.9151)
Supplement: XML Treatment for Mocyta sphagnorum [file zookeys.487.9151-treatment7.xml]

<!DOCTYPE tp:taxon-treatment
  PUBLIC "-//TaxonX//DTD Taxonomic Treatment Publishing DTD v0 20100105//EN" "tax-treatment-NSO.dtd">
<tp:taxon-treatment xmlns:tp="http://www.plazi.org/taxpub"><tp:treatment-meta><kwd-group><label>Taxon classification</label><kwd><named-content content-type="kingdom">Animalia</named-content></kwd><kwd><named-content content-type="order">Coleoptera</named-content></kwd><kwd><named-content content-type="family">Staphylinidae</named-content></kwd></kwd-group><mixed-citation publication-type="journal"><person-group><name><surname>Klimaszewski</surname><given-names>Jan</given-names></name><name><surname>Webster</surname><given-names>Reginald P.</given-names></name><name><surname>Bourdon</surname><given-names>Caroline</given-names></name><name><surname>Pelletier</surname><given-names>Georges</given-names></name><name><surname>Godin</surname><given-names>Benoit</given-names></name><name><surname>Langor</surname><given-names>David W.</given-names></name></person-group><article-title>Review of Canadian species of the genus <italic><tp:taxon-name><tp:taxon-name-part taxon-name-part-type="genus">Mocyta</tp:taxon-name-part></tp:taxon-name></italic> Mulsant &amp; Rey (<tp:taxon-name><tp:taxon-name-part taxon-name-part-type="order">Coleoptera</tp:taxon-name-part></tp:taxon-name>, <tp:taxon-name><tp:taxon-name-part taxon-name-part-type="family">Staphylinidae</tp:taxon-name-part></tp:taxon-name>, <tp:taxon-name><tp:taxon-name-part taxon-name-part-type="subfamily">Aleocharinae</tp:taxon-name-part></tp:taxon-name>), with the description of a new species and a new synonymy</article-title><source>Zookeys</source><day>16</day><month>3</month><year>2015</year><volume>2015</volume><issue>487</issue><fpage>111</fpage><lpage>139</lpage><pub-id pub-id-type="doi">10.3897/zookeys.487.9151</pub-id></mixed-citation></tp:treatment-meta><tp:nomenclature><label>6.</label><tp:taxon-name>
                                <tp:taxon-name-part taxon-name-part-type="genus">Mocyta</tp:taxon-name-part>
                                <tp:taxon-name-part taxon-name-part-type="species">sphagnorum</tp:taxon-name-part>
                                <object-id xmlns:xlink="http://www.w3.org/1999/xlink" content-type="zoobank" xlink:type="simple">http://zoobank.org/59167206-821A-42C8-AA6F-13A37A0C2ED6</object-id>
                            </tp:taxon-name><tp:taxon-authority>Klimaszewski &amp; Webster</tp:taxon-authority><tp:taxon-status xmlns:xlink="http://www.w3.org/1999/xlink" xlink:type="simple">sp. n.</tp:taxon-status><xref ref-type="fig" rid="F9">Figs 8a–h</xref><xref ref-type="fig" rid="F7">, Map 3</xref><!--PageBreak--></tp:nomenclature><tp:treatment-sec sec-type="Holotype"><title>Holotype</title><p>(female). CANADA, New Brunswick, Restigouche Co., Berry Brook Protected Area, <named-content xmlns:xlink="http://www.w3.org/1999/xlink" content-type="dwc:verbatimCoordinates" xlink:type="simple">47.81399°N, 66.75778°W</named-content>, 26.V.2007, old-growth eastern white cedar swamp, in moss near brook, R.P. Webster (LFC).</p></tp:treatment-sec><tp:treatment-sec sec-type="Paratypes"><title>Paratypes.</title><p>CANADA: <bold>Newfoundland:</bold> R.A. Squires Prov. Pk., 23.VII.1970, D.E. Bright (CNC) 1 male. <bold>New Brunswick</bold>, Charlotte Co., Hwy 3 at Deadwater <!--PageBreak-->Brook, <named-content xmlns:xlink="http://www.w3.org/1999/xlink" content-type="dwc:verbatimCoordinates" xlink:type="simple">45.4745°N, 67.1225°W</named-content>, 23.IV.2006, Black spruce forest in <!--PageBreak--><!--PageBreak--><italic><tp:taxon-name><tp:taxon-name-part taxon-name-part-type="genus">Sphagnum</tp:taxon-name-part></tp:taxon-name></italic>, R.P. Webster (LFC) 1 male, 1 female; Hwy 3 at Deadwater Brook, <named-content xmlns:xlink="http://www.w3.org/1999/xlink" content-type="dwc:verbatimCoordinates" xlink:type="simple">45.4745°N, 67.1225°W</named-content>, 23.IV.2006, Black spruce forest, in sphagnum, R.P. Webster, (RWC) 3 males, 1 female; Carleton Co., Wakefield, Meduxnekeag Valley Nature Preserve, <named-content xmlns:xlink="http://www.w3.org/1999/xlink" content-type="dwc:verbatimCoordinates" xlink:type="simple">46.1935°N, 67.8825°W</named-content>, 19.IV.2005, mixed forest in moist moss, R. Webster (RWC) 1 female; Belleville, Meduxnekeag Valley Nature Preserve, <named-content xmlns:xlink="http://www.w3.org/1999/xlink" content-type="dwc:verbatimCoordinates" xlink:type="simple">46.1907°N, 67.6740°W</named-content>, 4.V.2006, conifer forest area, in moldy conifer duff at base of large white pine, R.P. Webster (RWC) 1 female; “Two Mile Brook Fen”, <named-content xmlns:xlink="http://www.w3.org/1999/xlink" content-type="dwc:verbatimCoordinates" xlink:type="simple">46.3619°N, 67.6733°W</named-content>, 5.VIII.2004, calcareous fen, in sphagnum moss &amp; litter, J. Edsall &amp; R. Webster (RWC) 1 sex undetermined; Restigouche Co., Berry Brook P.N.A., <named-content xmlns:xlink="http://www.w3.org/1999/xlink" content-type="dwc:verbatimCoordinates" xlink:type="simple">47.81399°N, 66.75778°W</named-content>, 26.V.2007, R.P. Webster // Old-growth eastern white cedar swamp, in moss near brook (RWC) 1 male. <bold>Ontario:</bold> 52 mi N Hurkett, Black Sturgeon Lake, 28.VI.1973, R. Parry and J.M. Campbell (LFC) 1 male; Mt. Tremblant Pk., 27.VI.1971, E.J. Kiteley (LFC) 1 female. <bold>Quebec:</bold> Gaspé Co., Mt-Albert, Sommet nord, 1000 m, 18.Vii.1985, sweeping field, F. Génier (LFC) 1 male.</p></tp:treatment-sec><tp:treatment-sec sec-type="Non-types"><title>Non-types.</title><p>Canada, <bold>New Brunswick:</bold> York Co., Canterbury Brown’s Mtn. Fen., <named-content xmlns:xlink="http://www.w3.org/1999/xlink" content-type="dwc:verbatimCoordinates" xlink:type="simple">45.8965°N, 67.6344°W</named-content>, 5.VIII.2004, mixed forest on decaying fungi, J. Ed<!--PageBreak-->sall and R. Webster (LFC) 1 sex unknown. <bold>Quebec:</bold> Gaspé Co., Mt-Jacques-Cartier, 24.VII.1985, caribou dung, F. Génier and J. Klimaszewski (LFC) 1 male.</p></tp:treatment-sec><tp:treatment-sec sec-type="Etymology"><title>Etymology.</title><p>The specific name <italic>sphagnorum</italic> is an adjective, which derives from the generic name of <italic><tp:taxon-name><tp:taxon-name-part taxon-name-part-type="genus">Sphagnum</tp:taxon-name-part></tp:taxon-name></italic>, in the genitive plural, meaning “of the <italic><tp:taxon-name><tp:taxon-name-part taxon-name-part-type="genus">Sphagnum</tp:taxon-name-part></tp:taxon-name></italic> plant”, a dominant plant of the habitat where the species was found.</p></tp:treatment-sec><tp:treatment-sec sec-type="Diagnosis"><title>Diagnosis.</title><p>Body narrowly oval (Fig. <xref ref-type="fig" rid="F9">8a</xref>), length 2.4–2.7 mm; uniformly brown to almost black, legs and palps yellowish to reddish-brown and antennae uniformly light brown to brown; antennal articles I-IV elongate and V-X variable in length from subquadrate to slightly transverse (Figs <xref ref-type="fig" rid="F9">8a, e</xref>); pronotum transverse, variable in width, from slightly-to-distinctly broader than elytra [pronotum usually broader in females than in males, Fig. <xref ref-type="fig" rid="F9">8e</xref>], strongly rounded laterally, and arcuate basally; elytra transverse and slightly shorter than pronotum; abdomen broadly arcuate laterally and with strong macrosetae apically. MALE: median lobe of aedeagus as illustrated with distinct apical structures of median lobe (Fig. <xref ref-type="fig" rid="F9">8b</xref>); tergite VIII truncate apically (Fig. <xref ref-type="fig" rid="F9">8c</xref>); sternite VIII slightly produced and rounded apically and with numerous strong macrosetae in apical part of disc, space between base of disc and antecostal suture narrow, antecostal suture arcuate (Fig. <xref ref-type="fig" rid="F9">8d</xref>). FEMALE: spermatheca pear-shaped with small and shallow apical invagination, stem thin and irregularly coiled posteriorly (Fig. <xref ref-type="fig" rid="F9">8f</xref>); tergite and sternite VIII truncate apically (Figs <xref ref-type="fig" rid="F9">8g, h</xref>).</p><fig id="F9" position="float" orientation="portrait"><label>Figures 8a–h.</label><caption><p><italic><tp:taxon-name><tp:taxon-name-part taxon-name-part-type="genus">Mocyta</tp:taxon-name-part> <tp:taxon-name-part taxon-name-part-type="species">sphagnorum</tp:taxon-name-part></tp:taxon-name></italic> sp. n.: <bold>8a</bold> male habitus in dorsal view <bold>8b</bold> median lobe of aedeagus in lateral view <bold>8c</bold> male tergite VIII <bold>8d</bold> male sternite VIII <bold>8e</bold> female habitus in dorsal view <bold>8f</bold> spermatheca <bold>8g</bold> female tergite VIII <bold>8h</bold> female sternite VIII. Scale bar for habitus = 1 mm, and the remaining scale bars = 0.2 mm.</p></caption><graphic xmlns:xlink="http://www.w3.org/1999/xlink" xlink:href="zookeys-487-111-g009.jpg" position="float" orientation="portrait" xlink:type="simple" id="oo_39896.jpg"/></fig><p>This species may be distinguishable from other <italic><tp:taxon-name><tp:taxon-name-part taxon-name-part-type="genus">Mocyta</tp:taxon-name-part></tp:taxon-name></italic> species by its large and dark brown to black pronotum, shape of spermatheca and apical structures of internal sac.</p></tp:treatment-sec><tp:treatment-sec sec-type="Distribution"><title>Distribution.</title><p>This nearctic species is known from Newfoundland, New Brunswick, Quebec and Ontario.</p></tp:treatment-sec><tp:treatment-sec sec-type="Natural history"><title>Natural history.</title><p>In New Brunswick, adults were found in sphagnum moss and litter in calcareous eastern white cedar fens and in a black spruce forest. One individual was collected from moldy conifer duff at the base of a large pine in a mixed forest. Adults were found in April and May in New Brunswick, and June to August elsewhere. This species seems to be associated with moist sphagnum moss.</p><fig id="F10" position="float" orientation="portrait"><label>Figures 9a–g.</label><caption><p><italic><tp:taxon-name><tp:taxon-name-part taxon-name-part-type="genus">Mocyta</tp:taxon-name-part> <tp:taxon-name-part taxon-name-part-type="species">givicollis</tp:taxon-name-part></tp:taxon-name></italic> (Scheerpeltz) [images based on Types, Austria] (=<italic><tp:taxon-name><tp:taxon-name-part taxon-name-part-type="genus">Mocyta</tp:taxon-name-part> <tp:taxon-name-part taxon-name-part-type="species">negligens</tp:taxon-name-part></tp:taxon-name></italic>): <bold>9a</bold> habitus in dorsal view <bold>9b</bold> median lobe of aedeagus in lateral view <bold>9c</bold> male tergite VIII <bold>9d</bold> male sternite VIII <bold>9e</bold> spermatheca in lateral view <bold>9f</bold> female tergite VIII <bold>9g</bold> female sternite VIII. Broken line indicates original border of bulbus which was distorted during preparations. Scale bar for habitus = 1 mm, and the remaining scale bars = 0.2 mm.</p></caption><graphic xmlns:xlink="http://www.w3.org/1999/xlink" xlink:href="zookeys-487-111-g010.jpg" position="float" orientation="portrait" xlink:type="simple" id="oo_39897.jpg"/></fig><fig id="F11" position="float" orientation="portrait"><label>Figures 10–14.</label><caption><p><italic><tp:taxon-name><tp:taxon-name-part taxon-name-part-type="genus">Mocyta</tp:taxon-name-part> <tp:taxon-name-part taxon-name-part-type="species">negligens</tp:taxon-name-part></tp:taxon-name></italic> Mulsant &amp; Rey (=<italic><tp:taxon-name><tp:taxon-name-part taxon-name-part-type="genus">Mocyta</tp:taxon-name-part> <tp:taxon-name-part taxon-name-part-type="species">givicollis</tp:taxon-name-part></tp:taxon-name></italic>) [habitus images in dorsal view, based on types, France]: <bold>10</bold> lectotype <bold>11</bold> paralectotype 1 <bold>12</bold> paralectotype 2 <bold>13</bold> paralectotype 3 <bold>14</bold> paralectotype 4 [abdomen]. Scale bar for habitus = 1 mm.</p></caption><graphic xmlns:xlink="http://www.w3.org/1999/xlink" xlink:href="zookeys-487-111-g011.jpg" position="float" orientation="portrait" xlink:type="simple" id="oo_39898.jpg"/></fig></tp:treatment-sec><tp:treatment-sec><!--Section generated to contain objects referenced in tp:taxon-treatment.--><fig id="F7" position="float" orientation="portrait"><label>Maps 1–3.</label><caption><p><bold>1</bold> Distribution of <italic><tp:taxon-name><tp:taxon-name-part taxon-name-part-type="genus">Mocyta</tp:taxon-name-part> <tp:taxon-name-part taxon-name-part-type="species">cupiens</tp:taxon-name-part></tp:taxon-name></italic> (Casey) in Canada <bold>2</bold> Distribution of <italic><tp:taxon-name><tp:taxon-name-part taxon-name-part-type="genus">Mocyta</tp:taxon-name-part> <tp:taxon-name-part taxon-name-part-type="species">discreta</tp:taxon-name-part></tp:taxon-name></italic> in Canada <bold>3</bold> Distribution of <italic><tp:taxon-name><tp:taxon-name-part taxon-name-part-type="genus">Mocyta</tp:taxon-name-part> <tp:taxon-name-part taxon-name-part-type="species">sphagnorum</tp:taxon-name-part></tp:taxon-name></italic> in Canada.</p></caption><graphic xmlns:xlink="http://www.w3.org/1999/xlink" xlink:href="zookeys-487-111-g007.jpg" position="float" orientation="portrait" xlink:type="simple" id="oo_39894.jpg"/></fig></tp:treatment-sec></tp:taxon-treatment>
